# Supplementary material for: WNK1 mediates M-CSF-induced macropinocytosis to enforce macrophage lineage fidelity
Source: Nat Commun. 2025 May 28;16:4945. doi: 10.1038/s41467-025-59901-0 (PMC12120055; doi:10.1038/s41467-025-59901-0)
Supplement: Supplementary file 3 — Supplementary Data 1 [file 41467_2025_59901_MOESM3_ESM.xlsx]

## Sheet: CBC with manual differential
																												Laboratory of Comparative Pathology Zuckerman Research Center 417 East 68th Street, Room Z-940, New York, NY 10021 Tel: 646.888.2422 | Fax: 646.422.0139 | lcp@mskcc.org
										PI:						Justin Perry													Submitted:								2021-12-20
										Species:						Mouse													Performed								12/20/2021
										Strain:						C57BL/6													Reported:								2021-12-23
										Accession:						21004570													Tech:								Joanna Nowak
																					For questions regarding this report contact:																			nowakj@mskcc.org
					CBC Differential
									Accession No.:						21-4570-1					21-4570-2					21-4570-3								21-4570-4						21-4570-5					21-4570-6
									Sample ID:						KO #111					Control #112					KO #113								KO #117						Control #118					Control #119
									Sex:						Female					Female					Female								Female						Male					Male
									Age:						27D					27D					27D								27D						27D					27D
								Automated Differentials
								Test Name																																							Reference
																																															Range
								WBC# (K/uL)						3.57					10.07					5.75								6.43						8.77					7.64				3.90 - 13.96
								NEUT# (K/uL)						1.93					1.04					3.35								2.57						0.92					1.01				0.42 - 3.09
								LYMPH# (K/uL)						1.21					8.56					1.71								2.99						7.63					5.97				2.88 - 11.15
								MONO# (K/uL)						0.30					0.34					0.50								0.80						0.08					0.53				0.15 - 0.94
								EO# (K/uL)						0.13					0.12					0.19								0.07						0.14					0.12				0.01 - 0.50
								BASO# (K/uL)						0.00					0.01					0.00								0.00						0.00					0.01				0.00 - 0.14
								NEUT (%)						54.10					10.30					58.30								40.00						10.50					13.30				7.36 - 28.59
								LYMPH (%)						33.90					85.00					29.70								46.50						87.00					78.10				61.26 - 87.12
								MONO (%)						8.40					3.40					8.70								12.40						0.90					6.90				2.18 - 11.02
								EO (%)						3.60					1.20					3.30								1.10						1.60					1.60				0.13 - 4.51
								BASO (%)						0.00					0.10					0.00								0.00						0.00					0.10				0.01 - 1.26
					Manual Differentials
							Test Name						1					2					3								4					5						6				Reference
																																														Range
							Neut# (K/uL)						1.50					0.81					2.76								3.02					0.61						0.84				0.42 - 3.09
							Band# (K/uL)						0.43					0.30					0.75								0.64					0.35						0.38				---
							LYMPH# (K/uL)						1.32					8.76					1.67								2.25					7.45						5.88				2.88 - 11.15
							MONO# (K/uL)						0.21					0.20					0.23								0.51					0.09						0.38				0.15 - 0.94
							EO# (K/uL)						0.18					0.00					0.24								0.00					0.03						0.10				0.01 - 0.50
							BASO# (K/uL)						0.00					0.00					0.00								0.00					0.00						0.00				0.00 - 0.14
							NEUT (%)						42.00					8.00					48.00								47.00					7.00						11.00				7.36 - 28.59
							BAND (%)						12.00					3.00					13.00								10.00					4.00						5.00				-
							LYMPH (%)						37.00					87.00					29.00								35.00					85.00						77.00				61.26 - 87.12
							MONO (%)						6.00					2.00					4.00								8.00					1.00						5.00				2.18 - 11.02
							EO (%)						3.00					---					6.00								---					3.00						2.00				0.13 - 4.51
							BASO%						---					---					---								---					---						---				0.01 - 1.26
							Other 1 (%)						---					---					---								---					---						---
							Other 2 (%)						---					---					---								---					---						---
							Other 3 (%)						---					---					---								---					---						---
						Morphology
								RBC & Platelet Indices
								Test Name																																							Reference
																																															Range
								RBC (M/uL)						7.99					8.69					8.00								9.40						8.08					7.93				7.14 - 12.20
								HGB (g/dL)						12.60					14.10					12.60								14.30						13.30					13.50				10.80 - 19.20
								HCT (%)						41.70					47.80					41.20								44.80						46.60					46.90				37.20 - 62.00
								MCV (fL)						52.20					55.00					51.50								47.70						57.70					59.10				42.60 - 56.00
								MCH (pg)						15.80					16.20					15.80								15.20						16.50					17.00				11.70 - 16.80
								MCHC (g/dL)						30.20					29.50					30.60								31.90						28.50					28.80				24.60 - 35.90
								RDW-SD (fL)						39.50					34.90					38.00								38.30						37.20					38.30				-
								RDW-CV (%)						25.70					22.80					25.70								28.10						21.90					21.80				15.90 - 21.10
								RET# (K/uL)						1125.80					398.90					793.60								408.90						850.80					853.30				294.00 - 444.00
								RET (%)						14.09					4.59					9.92								4.35						10.53					10.76				2.56 - 4.56
								PLT (K/uL)						320.00					595.00					560.00								438.00						610.00					718.00				565.00 - 2159.00
								PDW (fL)						---					8.50					9.40								---						8.30					8.50				-
								MPV (fL)						---					6.80					6.80								---						6.70					7.80				4.30 - 6.10
								Morphology

## Sheet: Chemistry
																Laboratory of Comparative Pathology Zuckerman Research Center 417 East 68th Street, Room Z-940, New York, NY 10021 Tel: 646.888.2422 | Fax: 646.422.0139 | lcp@mskcc.org
					Accession:			21004570				Species:		Mouse							Ordered:		2021-12-20
					PI:			Justin Perry				Strain:		C57BL/6							Performed:		12/20/2021
					Tech:			Joanna Nowak				Specimen:		Serum							Reported:		2021-12-23
										For questions regarding this report contact:								nowakj@mskcc.org
				Chemistry Report - Rodent Chemistry Panel
									2100457001		2100457002		2100457003						2100457004			2100457005		2100457006			Reference Range
				Sample ID:					KO #111		Control #112		KO #113						KO #117			Control #118		Control #119
				Sex:					Female		Female		Female						Female			Male		Male
				Age:					27D		27D		27D						27D			27D		27D
				BUN (mg/dL)					---		19.0		---						---			24.8		20.2
				CREA (mg/dL)					---		0.227		---						---			0.206		0.254
				BUN/CREA Ratio					---		83.700		---						---			120.388		79.528
				ALP (U/L)					380.3		226.5		258.6						309.6			260.2		225.5
				ALT (U/L)					43.5		35.3		699.9⒜						24.4			65.5		17.9
				AST (U/L)					129.2		109.6		767.9						311.7			71.1		37.4
				GGT (U/L)					0		0		0						---			0		0
				[LDH (U/L)]					791.6		---		2317.3						---			---		---
				TBIL (mg/dL)					0.160		0.174		0.176						---			0.153		0.138
				DBIL (mg/dL)					0.015		0.014		0.023						---			0		0.047
				IBIL (mg/dL)					0.145		0.160		0.153						---			0.2		0.091
				TP (g/dL)]					4.68		4.99		4.64						---			4.29		4.53
				ALB (g/dL)					2.76		3.02		2.81						2.27			2.58		2.59
				GLOB (g/dL)					1.920		1.970		1.830						---			1.710		1.940
				A/G Ratio					1.453		1.510		1.561						1.3			1.5		1.363
				P (mg/dL)					---		10.47		---						---			11.06		10.70
				Ca (mg/dL)					---		11.27		---						---			11.08		11.26
				GLU (mg/dL)					---		221.8		---						---			197.5		209.5
				CHOL (mg/dL)					110.5		144.5		119.2						188.2			144.8		150.4
				TRIG (mg/dL)					179.1		122.7		96.0						---			209.0		159.1
				CK (U/L)					---		393.0		---						---			150.1		95.3
				TCO2 (mEq/L)					---		24.6		---						---			27.1		26.4
				Na (mEq/L)					---		150		---						---			151		149
				K (mEq/L)					---		8.1		---						---			9.4		7.9
				CL (mEq/L)					---		103		---						---			106		103
				Na/K					---		19		---						---			16		19
				Anion Gap					---		31		---						---			27		28
				⒜		The sample was diluted 2X; the reported result has been adjusted for its dilution factor.

## Sheet: Gross and histopath results
Signalment
LCP Accession #	21-4570	21-4570	21-4570	21-4570	21-4570	21-4570
Submitter Animal ID	KO #111	Control #112	KO #113	KO #117	Control #118	Control #119
Gross examination
Live/dead	Live	Live	Live	Live	Live	Live
Sex	Female	Female	Female	Female	Male	Male
Coat color	Agouti	Agouti	Agouti	Agouti	Agouti	Agouti
Body weight (g)	7.911	18.111	9.679	4.651	18.959	20.526
Heart weight (g)	0.052	0.098	0.066	0.044	0.702	0.132
Liver weight (g)	0.558	1.186	0.67	0.245	1.708	1.377
Spleen weight (g)	0.025	0.053	0.033	0.015	0.664	0.084
Kidneys weight (g)	0.138	0.261	0.143	0.091	0.865	0.334
Gross description	This mouse is a runt. The hair coat is diffusely sparse and internal organs are reduced in size. The thymus is inconspicuous.	N	This mouse is a runt. The hair coat is diffusely sparse and internal organs are reduced in size. The thymus is inconspicuous.	This mouse is a runt. The hair coat is diffusely sparse and internal organs are reduced in size. The thymus is inconspicuous.	N	N
Probable genotype	Knockout: Csf1r-Cre/+ x Wnk1 fl/fl (heterozygous for Cre, homozygous for the Wnk1 floxed allele)	Control: Csf1f-+/+ x Wnk1 fl/+ (negative for Cre, heterozygous for the Wnk1 floxed allele)	Knockout: Csf1r-Cre/+ x Wnk1 fl/fl (heterozygous for Cre, homozygous for the Wnk1 floxed allele)	Knockout: Csf1r-Cre/+ x Wnk1 fl/fl (heterozygous for Cre, homozygous for the Wnk1 floxed allele)	Control: Csf1f-+/+ x Wnk1 fl/+ (negative for Cre, heterozygous for the Wnk1 floxed allele)	Control: Csf1f-+/+ x Wnk1 fl/+ (negative for Cre, heterozygous for the Wnk1 floxed allele)
Histologic examination
Heart	N	N	N	N	N	N
Lungs	Lobar neutrophilic, lymphoplasmacytic, and histiocytic bronchointerstitial pneumonia with necrosis, fibrin exudation, alveolar histiocytosis, and type II pneumocyte hyperplasia, MF, 4	N	Histiocytic and neutrophilic interstitial pneumonia with type II pneumocyte hyperplasia, perivascular and peribronchiolar lymphoplasmacytic and histiocytic aggregates, and alveolar histiocytosis, MF, 2	Lobar suppurative bronchointerstitial pneumonia with necrosis, fibrous exudation, alveolar histiocytosis, and type II pneumocyte hyperplasia, MF, 4	N	N
Thymus	U	N	Decreased lymphoid cellularity 3, D; Lymphocyte apoptosis, MF, 1	Decreased lymphoid cellularity 3, D; Lymphocyte apoptosis, MF, 1	N	N
Mediastinal lymph node:	Sinus histiocytosis and plasmacytosis, D, 4	Sinus histiocytosis, MF, 2	Sinus histiocytosis and neutrophilia, MF, 2	Sinus histiocytosis and plasmacytosis, MF, 3	U	U
Kidneys	N	N	N	N	N	N
Liver	Peri-portal extramedullary hematopoiesis (predominantly myeloid), MF, 1-2; Increased glycogen accumulation, D, 2	Peri-vascular lymphocytic infiltrates, MF, 1; Extramedullary hematopoiesis (mixed), MF, 1	Peri-portal neutrophilic, lymphoplasmacytic, and histiocytic cholangitis and extramedullary hematopoiesis (predominantly myeloid), MF, 2	Peri-vascular lymphocytic infiltrates, MF, 1; Extramedullary hematopoiesis (predominantly myeloid), MF, 1	N	Peri-portal neutrophilic and histiocytic cholangitis, MF, 2
Gallbladder	N	N	Neutrophilic cholecystitis, D, 3	N	N	Neutrophilic and histiocytic cholecystitis, D, 3
Stomach	N	N	N	N	N	N
Duodenum, jejunum, ileum	N	N	N	N	N	N
Cecum	N	N	N	N	N	N
Colon	Neutrophilic colitis, MF, 2	N	N	N	N	N
Mesenteric lymph node	U	Sinus histiocytosis, MF, 2	Sinus histiocytosis, neutrophilia, D, 3	Sinus neutrophilia, MF, 2	Sinus histiocytosis, MF, 2	Sinus histiocytosis, MF, 2
Salivary glands	N	N	N	N	N	N
Submandibular lymph node	Sinus histiocytosis, neutrophilia, and plasmacytosis, D, 4	U	Sinus histiocytosis and neutrophilia, D, 3	U	Sinus histiocytosis, MF, 2	Sinus histiocytosis, MF, 2
Uterus	N	N	N	N	N/A	N/A
Cervix	N	Submucosal edema, D, 2	N	N	N/A	N/A
Vagina	N	N	N	U	N/A	N/A
Testes	N/A	N/A	N/A	N/A	N	N
Epididymides	N/A	N/A	N/A	N/A	N	N
Prostate	N/A	N/A	N/A	N/A	N	N
Seminal vesicles	N/A	N/A	N/A	N/A	N	N
Urinary bladder	N	N	N	N	N	N
Spleen	Decreased lymphoid cellularity, MF, 2	N	Decreased lymphoid cellularity, MF, 2	Decreased lymphoid cellularity, MF, 3; Increased extramedullary myelopoiesis, D, 3	N	N
Pancreas	N	Lymphoplasmacytic and neutrophilic infiltrates, periductal, MF, 2	N	N	N	N
Pancreaticoduodenal lymph node:	Sinus neutrophilia and histiocytosis, MF, 3	Sinus histiocytosis, MF, 3	Sinus neutrophilia and histiocytosis, MF, 3	Sinus neutrophilia, MF, 2	Sinus histiocytosis, MF, 2	Sinus histiocytosis, MF, 2
Adrenals	N	N	N	N	N	N
Renal lymph node:	Sinus neutrophilia and histiocytosis, MF, 2	N	U	U	N	N
Ovaries	N	N	N	N	N/A	N/A
Oviducts	N	N	N	N	N/A	N/A
Trachea	N	N	N	N	N	N
Tracheobronchial lymph node:	U	N	N	Sinus histiocytosis, MF, 3	Sinus histiocytosis, MF, 1	Sinus histiocytosis, MF, 1
Esophagus	N	N	N	N	N	U
Thyroid	U	U	U	N	U	N
Parathyroid	U	U	U	U	U	U
Skin (trunk)	Follicular atrophy, 4, D	N	Follicular atrophy, 4, D	Adnexal atrophy (follicular and sebaceous), 4, D	N	N
Mammary glands	N	N	N	N	U	U
Bones (femur, tibia, sternum, vertebrae)	N	N	N	N	N	N
Bone marrow (femur, tibia, sternum, vertebrae)	Myeloid hyperplasia, MF, 1-2	N	Myeloid hyperplasia, MF, 1-2	Myeloid hyperplasia, MF, 1-2	N	N
Stifle joint	N	N	N	N	N	N
Skeletal muscles (hind limb, spine)	N	N	N	N	N	N
Nerves (hind limb, spine)	N	N	N	N	N	N
Spinal cord	N	N	N	N	N	N
Oral cavity	N	N	N	N	N	N
Teeth	Periodontal pockets and neutrophilic periodontitis, MF, 2	N	Neutrophilic odontitis and periodontitis, F, 2	Periodontal pockets and neutrophilic periodontitis, MF, 3	N	N
Nasal cavity	N	N	N	N	N	N
Eyes	N	N	N	N	N	N
Harderian gland	N	N	N	N	N	N
Bones (skull)	N	N	N	N	N	N
Pituitary	N	N	N	N	N	N
Brain	N	N	N	N	N	N
Ears	N	N	N	N	Histiocytic otitis media, UL, MF, 2	Histiocytic otitis media, UL, MF, 3
Legend
N: Normal
F: Focal
MF: Multifocal
D: Diffuse
UL: Unilateral
BL: Bilateral
1: Minimal
2: Mild
3: Moderate
4: Marked
U: Unavailable
NA: Not applicable
