# Supplementary material for: WNK1 mediates M-CSF-induced macropinocytosis to enforce macrophage lineage fidelity
Source: Nat Commun. 2025 May 28;16:4945. doi: 10.1038/s41467-025-59901-0 (PMC12120055; doi:10.1038/s41467-025-59901-0)
Supplement: Supplementary file 4 — Supplementary Data 2 [file 41467_2025_59901_MOESM4_ESM.xlsx]

## Sheet: Cluster0_anal
p_val_adj	gene
2.69929e-210	TOP2A
1.18743e-189	EEF1A1
3.03905e-170	CAR2
5.7907e-156	FAU
6.9461e-145	PTMA
6.62551e-136	IFITM1
9.82512e-136	CTLA2A
4.22514e-130	MKI67
8.41136e-129	HIST1H1B
1.5406e-125	HMGB2
1.61518e-103	NSA2
2.6981e-97	HLF
1.14477e-95	IFITM3
3.32024e-93	TPT1
4.52783e-91	LTB
8.4604e-83	EBF1
2.27514e-77	TUBA1B
2.34884e-75	ACTB
3.10272e-75	HSP90AB1
5.92668e-70	SAMSN1
3.52487e-67	TMEM176B
4.15225e-65	HIST1H3C
2.55789e-64	GEM
5.33589e-64	JUNB
1.07349e-63	H2AFZ
3.23479e-63	PHYKPL
4.24201e-63	LMO2
4.72506e-62	NACA
1.55012e-60	IGKC
3.26795e-59	EEF1B2
1.07909e-58	TUBB5
2.39101e-58	CENPF
3.93343e-57	HIST1H4D
1.86298e-56	PRC1
2.80008e-54	TXNIP
2.86638e-53	B2M
5.11227e-53	HMGB1
1.1694e-52	PIM1
1.17434e-51	EIF3F
4.05896e-50	GIMAP6
4.12555e-48	FOS
9.7041e-48	S100A6
1.44973e-47	POLA1
7.70804e-46	NUCKS1
2.10065e-45	KNL1
6.74271e-45	RAMP1
3.8015e-44	HIST1H1E
1.31396e-43	SOX4
1.46545e-43	IGHM
2.52088e-43	EZH2
3.54572e-43	LIG1
1.4062e-42	SMC2
5.63065e-42	RACK1
5.83866e-42	LY6A
2.82316e-40	TMEM176A
5.64823e-40	PNRC1
7.77248e-40	H2.K1
4.96966e-39	NKX2.3
8.06017e-39	DEK
8.34692e-39	SRGN
1.18777e-38	CLSPN
4.71816e-38	ATAD2
1.47562e-37	PTPN18
2.45928e-37	CDK6
7.82388e-37	CITED2
9.05457e-37	GIMAP1
1.306e-36	NUSAP1
1.47923e-36	H2.D1
1.92949e-36	FTH1
3.0146e-36	PTPRCAP
1.09819e-35	UQCRH
2.30149e-35	BIRC5
9.47842e-35	PRTN3
3.39179e-34	EIF3E
4.67967e-34	ADGRL4
4.86172e-34	KIF15
6.60432e-34	SERPINA3G
1.51707e-33	IER3
2.57786e-33	MPO
7.52513e-33	LSP1
2.03773e-32	ALDH2
2.06073e-32	MCM7
2.44392e-32	CBX5
5.2778e-32	GDPD3
1.22927e-31	SMC4
1.52878e-30	S100A11
1.69146e-30	HOXA9
4.72927e-30	CAPG
1.14098e-29	SELENOW
1.28635e-29	ALOX5AP
1.29694e-29	GCNT2
5.51101e-29	MECOM
9.33604e-29	TYMS
1.24808e-28	CTSG
2.23539e-28	EGR1
2.55472e-28	MTDH
1.73694e-27	ITM2B
4.62577e-27	BTF3
5.6542e-27	TUBB4B
6.23598e-27	WHSC1
8.47735e-27	ZFP36L2
9.56862e-27	MNDAL
1.23281e-26	HIST1H2AB
1.3709e-26	IFITM2
2.44092e-26	COX7A2L
2.854e-26	IER2
2.90593e-26	FXYD5
4.90207e-26	LMNB1
7.86068e-26	HACD4
1.11309e-25	TSC22D1
1.17836e-25	CDCA8
1.80039e-25	Sept1
1.88748e-25	VPREB1
3.02533e-25	YPEL3
4.13793e-25	KIF11
5.53563e-25	KIF20B
7.93578e-25	LEF1
8.00059e-25	SHISA5
8.17474e-25	ESCO2
1.32794e-24	MORF4L1
1.64035e-24	EPB41L4AOS
2.11088e-24	RABAC1
4.27247e-24	CARD19
4.92028e-24	MXD4
5.1084e-24	HIST1H1D
5.63498e-24	ATP6V1F
6.3086e-24	HELLS
9.90371e-24	TMEM59
1.02285e-23	PROCR
1.46541e-23	RGS18
1.77439e-23	ATXN7L3B
1.94879e-23	TK1
2.42973e-23	AKAP12
5.55606e-23	CD34
6.23623e-23	PIK3IP1
8.59878e-23	PAX5
2.0458e-22	JUND
4.18253e-22	KIF4
7.69701e-22	EGFL7
1.05028e-21	GMFG
1.73149e-21	TMEM50A
1.8928e-21	PFDN5
2.05805e-21	FAM134B
2.14036e-21	CIT
2.73715e-21	PRR13
3.11686e-21	DUSP2
3.24869e-21	CKAP2L
4.77744e-21	GPX1
5.21219e-21	GIMAP5
5.26492e-21	WFDC17
5.86756e-21	LST1
6.53936e-21	RBP1
6.69407e-21	FTL1
7.96014e-21	LRMP
9.24884e-21	HIST1H2AE
1.80682e-20	VAMP5
1.97019e-20	NEURL3
2.25467e-20	MIS18BP1
2.5861e-20	H2AFX
2.75104e-20	CENPE
2.76236e-20	HMMR
3.1872e-20	CORO1A
3.37112e-20	EMP3
4.18508e-20	CEP295
5.45922e-20	EEF2
6.91247e-20	MAP1LC3B
9.02253e-20	SPC24
9.81789e-20	RGS1
1.03459e-19	NCAPG2
1.13914e-19	PIGP
1.29035e-19	FBXO5
1.64909e-19	SARAF
1.6922e-19	MYCN
2.23249e-19	PGLYRP1
2.249e-19	RAD51AP1
3.24109e-19	INCENP
3.92017e-19	SMPDL3A
4.44968e-19	KIF23
6.02076e-19	KLF6
7.15292e-19	KDM5B
7.30856e-19	RRM2
1.21669e-18	SPC25
1.47374e-18	NINJ1
1.57312e-18	RACGAP1
1.58657e-18	EIF3H
1.59625e-18	CCNA2
2.01203e-18	EPSTI1
2.54493e-18	PSME1
2.87766e-18	UHRF1
4.21138e-18	ZFAND5
4.76626e-18	BIN2
4.97327e-18	TPX2
5.96821e-18	HIST2H2BB
1.19426e-17	PSENEN
1.29541e-17	NCAPD3
1.40015e-17	UPP1
2.55863e-17	HSPD1
2.58519e-17	EBI3
3.10698e-17	CTLA2B
3.64846e-17	IFI203
3.82767e-17	RAN
4.2774e-17	TSC22D3
5.47112e-17	HIRIP3
6.27488e-17	VGLL4
9.41443e-17	NCAPD2
1.05937e-16	ATP13A3
1.10946e-16	CFL1
1.12887e-16	NUP210
1.14952e-16	HIST2H2AC
1.35878e-16	TMEM158
1.65238e-16	CCND3
1.84599e-16	RAB38
2.06092e-16	HIST1H2AP
2.70045e-16	TSPAN4
2.71401e-16	MIF
3.2603e-16	TNIP3
3.28495e-16	NCL
4.27415e-16	NEIL3
4.96854e-16	CDCA3
5.05001e-16	MYL12B
5.32174e-16	SPINT2
6.90612e-16	ZYX
7.11269e-16	CD79A
7.39354e-16	GMNN
7.42571e-16	TSPAN32
7.76646e-16	STMN1
1.02606e-15	SAMHD1
1.46229e-15	CENPH
1.49689e-15	TSPAN13
1.63451e-15	BRCA2
1.86913e-15	USP1
2.01924e-15	GPR65
2.17578e-15	GNG11
2.26441e-15	MYCT1
2.4593e-15	HIST1H1A
3.22757e-15	ARHGAP11A
3.49742e-15	CDK1
3.53928e-15	PLEK
4.01743e-15	EIF3K
5.01263e-15	BLNK
5.4243e-15	LIMD2
5.48128e-15	TOPBP1
5.71942e-15	SEC62
5.79359e-15	TRIP13
7.00711e-15	ASPM
7.01711e-15	BUB1
7.62049e-15	HJURP
7.62969e-15	VPREB3
1.28392e-14	DUT
1.69995e-14	TMPO
2.3239e-14	SUPT16
2.39754e-14	CECR2
2.534e-14	ZFP36
2.97715e-14	SCAND1
3.41812e-14	TRMT112
4.12929e-14	CRIP1
4.50197e-14	ATAD5
5.40728e-14	CD27
5.58337e-14	UBE2B
5.68964e-14	PBK
5.71556e-14	GLTSCR2
5.90939e-14	H2.DMA
6.17135e-14	CCNE2
6.57622e-14	CEP128
7.00111e-14	CYB5A
7.953e-14	UBE2C
8.66964e-14	CPLX2
9.82748e-14	IRF2
1.10108e-13	SLC50A1
1.13063e-13	DIAPH3
1.16766e-13	VAMP8
1.22005e-13	SNRNP70
1.29107e-13	PURA
1.73732e-13	FAM196B
2.08561e-13	GABARAP
2.15669e-13	MEIS1
2.18285e-13	IER5
2.21227e-13	PLK4
2.28081e-13	NFE2
2.40443e-13	AURKB
2.53611e-13	DBF4
3.53133e-13	MPL
3.55913e-13	COX14
3.66069e-13	CHCHD10
3.67511e-13	EID1
4.14395e-13	PLGRKT
4.35754e-13	PAIP2
4.70022e-13	RRM1
4.87419e-13	SPTSSA
6.28486e-13	HIST1H2AF
8.21149e-13	CNRIP1
1.1806e-12	BNIP3L
1.22923e-12	PTPRE
1.44434e-12	TTK
1.53218e-12	KRT18
1.59459e-12	MYL6
1.79395e-12	PCNT
1.80727e-12	CRLF3
2.11195e-12	CCL4
2.11356e-12	NAPSA
2.14646e-12	SLC16A11
2.47489e-12	DYNC1I2
2.88282e-12	CMAS
2.96124e-12	BLM
3.23452e-12	STARD10
4.04123e-12	AU020206
4.3908e-12	SMCHD1
5.05518e-12	ANLN
5.06749e-12	CENPM
5.2568e-12	SNW1
5.78037e-12	AES
6.09957e-12	PTOV1
6.33502e-12	IL21R
6.71205e-12	BRCA1
7.66494e-12	SGOL2A
8.23168e-12	GIMAP8
8.65807e-12	PPDPF
9.1034e-12	PDE2A
9.47183e-12	PDS5A
1.01666e-11	NPC2
1.04126e-11	NRGN
1.12346e-11	DCUN1D1
1.15617e-11	RAD51
1.19835e-11	MAP3K12
1.21226e-11	PPP1R15A
1.34451e-11	SFR1
1.39481e-11	SMAP1
1.4579e-11	H2.T23
1.76012e-11	PF4
2.49889e-11	NEAT1
2.77536e-11	DUSP1
3.02762e-11	PDZK1IP1
3.04227e-11	HIST1H3E
3.48048e-11	UBXN4
3.71207e-11	YBX1
3.78353e-11	NASP
4.19817e-11	FAM212A
4.24008e-11	STAG1
4.90474e-11	PLA2G16
5.23614e-11	TNFAIP8
5.47988e-11	ANGPT1
5.54044e-11	DTL
7.9446e-11	ORAI1
8.11823e-11	ESD
9.21731e-11	TFRC
9.88367e-11	DEPDC1A
1.00294e-10	H2.Q7
1.01834e-10	GNAS
1.11033e-10	NUF2
1.12667e-10	SKP1A
1.17582e-10	FLOT1
1.436e-10	STAT3
1.46267e-10	PPIB
1.48548e-10	TEN1
1.58876e-10	TCP11L2
1.63719e-10	RANBP1
1.71291e-10	TREML2
1.78953e-10	ARPP21
1.95694e-10	KNSTRN
2.04803e-10	ZEB2
2.12435e-10	ARHGAP30
2.4828e-10	GPR171
2.60565e-10	SLC43A3
2.98127e-10	RBM3
3.13722e-10	ACADM
3.17385e-10	FLT3
3.19564e-10	E2F8
3.28343e-10	IGLL1
3.30964e-10	CENPK
3.72591e-10	CIRBP
3.7838e-10	LAPTM5
4.27493e-10	GSG2
4.32113e-10	PFN1
4.47377e-10	S100A10
4.63809e-10	ELK3
4.94177e-10	HOXA10
5.36894e-10	IL7R
5.68244e-10	ACOT1
5.70596e-10	ASF1B
5.98695e-10	RANBP2
7.11498e-10	LTC4S
7.40682e-10	RHOB
7.68432e-10	SIN3B
7.72128e-10	RGS2
8.96268e-10	AFAP1L1
9.15411e-10	SELENOK
9.38081e-10	PRDX2
1.03225e-09	BTG1
1.08537e-09	ECM2
1.09986e-09	B3GALT2
1.10211e-09	ELANE
1.10576e-09	CLIC1
1.14627e-09	CENPP
1.15746e-09	GLO1
1.22897e-09	MCL1
1.26259e-09	PLK1
1.26542e-09	LYAR
1.34393e-09	TMEM71
1.35662e-09	GP9
1.39121e-09	GNAI2
1.40687e-09	SREK1IP1
1.64576e-09	SMIM14
1.73102e-09	GATAD1
2.03301e-09	RAD54B
2.11524e-09	DPM3
2.35912e-09	CAPNS1
2.40651e-09	ZWILCH
2.49374e-09	BUB1B
2.5406e-09	SPAG5
2.54675e-09	METTL7A1
2.82748e-09	MFSD4A
3.01474e-09	TWISTNB
3.1145e-09	BRIP1
3.13164e-09	PTS
3.13473e-09	SKAP2
3.36993e-09	HCST
3.74239e-09	PHIP
3.79433e-09	DNMT1
4.03138e-09	GPSM3
4.22247e-09	DOK2
4.38872e-09	SPCS1
4.4177e-09	KIF18A
4.76096e-09	SIRT3
4.87636e-09	TBXAS1
5.02668e-09	CBX3
5.14435e-09	SELENOP
5.49764e-09	FYB
5.64291e-09	MCM6
6.17643e-09	PGLYRP2
6.54458e-09	ATP6V1G1
6.57284e-09	ALDOA
7.54303e-09	DHRS7
7.85275e-09	HDAC7
8.74562e-09	LDHB
8.77365e-09	HUWE1
9.28796e-09	RBPMS
9.67667e-09	RFC4
9.98367e-09	PTMS
1.01543e-08	DHFR
1.11944e-08	EVA1B
1.24593e-08	HOXA7
1.29354e-08	March2
1.32474e-08	MYCBP2
1.41289e-08	SNX10
1.44779e-08	SGOL1
1.58327e-08	MDN1
1.69978e-08	FEN1
1.87383e-08	EXO1
1.9987e-08	DOCK10
2.08839e-08	HINT2
2.11007e-08	WBSCR27
2.23821e-08	ARHGDIB
2.277e-08	GABARAPL1
2.29467e-08	IQGAP3
2.36978e-08	CCND2
2.46026e-08	GNG2
2.48299e-08	PRPF4B
2.50096e-08	TMSB10
3.18024e-08	CKAP5
3.59006e-08	SMC6
3.60613e-08	CYBA
4.47339e-08	ARMC3
4.52549e-08	CTSL
4.6557e-08	TPST2
4.68718e-08	UBC
4.80673e-08	E2F2
4.88682e-08	DLGAP4
5.15791e-08	GLUL
5.39341e-08	CD81
5.52872e-08	SMARCA5
6.00089e-08	ECT2
6.16166e-08	SYS1
6.82926e-08	COX7B
7.1052e-08	BRI3
7.76579e-08	SCP2
7.89597e-08	FUS
8.34763e-08	RNASEL
8.41043e-08	UQCC3
8.41138e-08	CDCA2
9.33237e-08	RANGAP1
9.38322e-08	CEP55
1.03103e-07	CDC7
1.17648e-07	SHCBP1
1.20071e-07	G2E3
1.20644e-07	XPO1
1.25557e-07	BTG2
1.26946e-07	FAM174A
1.31624e-07	SELENOS
1.32366e-07	TAF1D
1.33351e-07	INO80B
1.41564e-07	TNFAIP8L2
1.42589e-07	SEC11A
1.45784e-07	NT5DC2
1.67725e-07	SLC4A7
1.67987e-07	LYL1
1.70121e-07	CCDC34
1.92754e-07	CCDC28A
2.01266e-07	HIGD2A
2.27155e-07	AHNAK
2.27637e-07	LAPTM4A
2.36735e-07	TOX
2.48681e-07	B9D2
2.60789e-07	WDR76
2.64453e-07	RNASE6
2.6777e-07	SPI1
2.85199e-07	PDLIM2
2.86582e-07	PKN2
2.92716e-07	FBP1
3.00395e-07	HIST1H2BE
3.06725e-07	ZBTB38
3.21751e-07	CKS2
3.36415e-07	CDC20
3.40052e-07	HIST1H2AK
3.47932e-07	RNF130
3.76441e-07	CKAP2
3.77712e-07	LY6C2
3.79832e-07	TMBIM4
4.00511e-07	HHEX
4.10396e-07	GNG5
4.22054e-07	RBM22
4.4103e-07	SERPINB6B
4.60952e-07	CD63
5.43416e-07	GIMAP9
5.51359e-07	MCM10
5.66368e-07	HIST1H3F
5.6846e-07	GABARAPL2
5.88374e-07	ARPC2
6.81465e-07	RNF11
6.88919e-07	CENPW
6.92213e-07	ATRAID
7.38537e-07	KLK8
7.74828e-07	NCAPG
7.81298e-07	GPRC5B
8.31327e-07	FIS1
8.39592e-07	DRC7
8.62017e-07	UQCRQ
8.91107e-07	TFDP1
9.20147e-07	BAZ1B
9.26137e-07	POLE
9.41389e-07	GLOD4
9.86292e-07	ZFP608
9.88809e-07	PTPN6
1.06401e-06	DLGAP5
1.06461e-06	KLF9
1.08697e-06	S100A13
1.31354e-06	POR
1.35905e-06	VLDLR
1.43932e-06	ARL6IP5
1.4834e-06	MZB1
1.5285e-06	BASP1
1.57415e-06	CDC25B
1.59118e-06	TBXA2R
1.59739e-06	RAB4A
1.7469e-06	HIST1H2BJ
1.92337e-06	OGFRL1
1.98333e-06	UBAP2
2.03472e-06	ATP8B4
2.19058e-06	AAMP
2.25502e-06	SOCS3
2.25715e-06	OSBPL1A
2.47591e-06	SASS6
2.51153e-06	GPX4
2.60072e-06	SRP9
2.65212e-06	KLF3
2.77059e-06	CLINT1
2.86486e-06	NME4
3.0458e-06	CCNB2
3.07443e-06	SET
3.11145e-06	HSCB
3.12438e-06	LCP2
3.17483e-06	KXD1
3.22221e-06	CCNB1
3.24634e-06	UBXN6
3.57059e-06	KDM7A
4.00681e-06	H13
4.12714e-06	DHX9
4.61453e-06	TACC3
4.63572e-06	TPR
4.81766e-06	EIF1A
4.92495e-06	COX4I1
5.01924e-06	CRLF2
5.12909e-06	TICRR
5.61364e-06	S100A1
5.64626e-06	LOCKD
6.02904e-06	POLD4
6.03879e-06	CXXC5
6.28428e-06	KIF20A
6.70382e-06	ABLIM1
6.70607e-06	FNTA
6.974e-06	EP400
7.05172e-06	XAF1
7.50322e-06	CCDC91
7.99081e-06	LENG9
8.1562e-06	AURKA
8.35757e-06	OCIAD1
8.36605e-06	RRAS
8.67677e-06	CNTRL
8.82e-06	EIF4G1
8.9143e-06	CNN2
8.91472e-06	FOXM1
9.23598e-06	VIM
9.6505e-06	TAGLN2
9.80002e-06	ANKLE1
1.00838e-05	PGLS
1.00993e-05	FAM32A
1.06985e-05	PBX1
1.07e-05	ZC3H6
1.07445e-05	KCNK12
1.11465e-05	CREBRF
1.12008e-05	SPAG9
1.17597e-05	CNOT1
1.1941e-05	HIST1H2AN
1.21546e-05	FANCA
1.26518e-05	KIF14
1.43591e-05	NPM1
1.44219e-05	H3F3B
1.47142e-05	MNS1
1.5114e-05	CALR
1.53105e-05	RCCD1
1.54402e-05	ODF2
1.56613e-05	BBX
1.56941e-05	KIF22
1.60497e-05	SERPINB1A
1.6068e-05	TES
1.64459e-05	CCNF
1.65512e-05	OGT
1.6627e-05	FAM69B
1.68862e-05	CAD
1.69021e-05	CHAF1A
1.69976e-05	SLC25A4
1.72364e-05	SERF1
1.83992e-05	HIST1H2AL
1.93282e-05	SKA1
1.9814e-05	KNTC1
2.00891e-05	RAB18
2.05834e-05	MEA1
2.07048e-05	KIF2C
2.20703e-05	LEPROTL1
2.23007e-05	F11R
2.41179e-05	ZGRF1
2.41843e-05	DNAJC9
2.48153e-05	TTF2
2.59746e-05	TPRGL
2.64055e-05	MYL12A
2.65441e-05	OST4
2.84206e-05	IGHG2B
2.9079e-05	SMARCA4
3.02048e-05	WDR89
3.07105e-05	SRI
3.12507e-05	FRAT2
3.13643e-05	TRNP1
3.16715e-05	HIST1H3I
3.20249e-05	ATP5G2
3.2234e-05	TMEM42
3.39404e-05	BCL7C
3.43741e-05	NISCH
3.45591e-05	TCF19
3.45782e-05	HCFC1R1
3.60292e-05	EWSR1
3.61731e-05	EMB
3.9151e-05	UQCRC2
4.0178e-05	ELF1
4.13027e-05	HIST1H2BB
4.13562e-05	EIF1
4.17087e-05	UBE2S
4.18876e-05	RCC2
4.29626e-05	ACADS
4.36136e-05	PRRC2C
4.38487e-05	FKBP1A
4.49312e-05	PTPRS
4.68628e-05	BORCS8
5.22361e-05	LYZ2
5.51857e-05	GSTM1
5.52466e-05	DRAP1
5.68094e-05	ZFP260
5.70682e-05	POU2AF1
5.76797e-05	MTHFD2L
6.13689e-05	ZFAND6
6.66428e-05	NFKBIA
7.02742e-05	FAM53B
7.62773e-05	CHMP2A
8.38012e-05	CUEDC1
8.82779e-05	GUCY1A3
9.09065e-05	EBPL
9.65919e-05	RNH1
9.74266e-05	SPDL1
0.000104114	DTX3L
0.00010509	CKS1B
0.000107587	OTUD4
0.000108362	RFC1
0.000116124	MAD2L1
0.000117377	SP140
0.000119626	MGAT5
0.000124219	CCL3
0.000126846	VEZF1
0.000128561	CD19
0.000131164	DYNLT3
0.000132458	PPP1R11
0.000132948	SRRM2
0.000139133	NUP85
0.000139987	SKA3
0.000144127	CUEDC2
0.00015248	SH3GLB1
0.000153434	GPI1
0.000155511	CDC40
0.000155911	XPA
0.000159179	DCTN6
0.000161888	ERGIC3
0.000166263	ATP5E
0.000166616	LBR
0.00016983	TNFSF12
0.000176679	ATP6V0E
0.000178434	PDDC1
0.000186152	LRR1
0.000191795	RAD54L
0.000195618	CHMP4B
0.000197967	KRCC1
0.000206639	SFPQ
0.000212703	ANP32E
0.000214723	CD1D1
0.00022255	ZFP467
0.000234321	MDM4
0.000239784	GFRA2
0.000243442	HIST1H2BM
0.000245522	TMCC1
0.00024732	ATP6V1D
0.000257461	DNAJB1
0.000269705	NFKBIZ
0.000273449	SHMT1
0.000273826	CDC6
0.000276983	VASP
0.000281105	LZTFL1
0.000282252	FCGRT
0.000297118	CNBP
0.000298973	FFAR2
0.000299163	FAM64A
0.000314689	TNFRSF1A
0.000333429	PCNA
0.000343862	BARD1
0.00034448	BORA
0.000347967	TONSL
0.000351664	FXYD2
0.000368954	GGT5
0.000390014	SRP14
0.000407389	CCR2
0.00041115	TRIM30A
0.000413492	SMARCA2
0.00041671	NME1
0.00043881	BAZ1A
0.000458487	RECQL4
0.000481651	GPR22
0.000490926	ATP1B3
0.000492444	ARRDC4
0.000492781	INTS1
0.000497608	GINS2
0.000506218	NDC80
0.000507746	KPNA2
0.000510812	SELE
0.000541961	PAXBP1
0.000557437	UCP2
0.000558335	EFCAB14
0.000577788	RERE
0.000578033	HMOX2
0.000611109	ESAM
0.000611326	CDV3
0.000654595	F2R
0.000678351	CBFA2T3
0.000712327	GSTM5
0.000720214	PUS3
0.000727625	RNF114
0.000727842	ARHGAP19
0.000745749	SMC1A
0.000754954	HTT
0.000768936	MSH3
0.000810898	NCEH1
0.000817668	E2F7
0.00082463	HBP1
0.000856071	SNRPF
0.000864709	KLHDC1
0.000888923	CCND1
0.000900144	MTHFD2
0.000903725	CHD3
0.000928721	NUP205
0.000959379	LETM2
0.000973347	NAA15
0.000981382	TPM1
0.000992698	CYP4F13
0.00100074	PARP1
0.00100526	PMF1
0.00100815	PIM2
0.00103102	RTFDC1
0.0010508	ANAPC5
0.00111647	ARPC1B
0.00113077	HSD17B10
0.00114106	CALCRL
0.00116294	KLHL6
0.00117804	CDK5RAP2
0.00119089	CD82
0.00121626	CTSS
0.00128509	ANXA2
0.00130069	ZFP407
0.00130932	POLR3GL
0.00133292	TSPO
0.00134342	CSPP1
0.00137711	NFIX
0.00139078	HSD17B11
0.00149172	ACTG1
0.00153539	MCM5
0.00154282	ME2
0.00155764	RAD50
0.00157179	UNC119
0.00160583	ABI3
0.00161112	ICAM1
0.00161345	PKMYT1
0.00170318	GATA2
0.00176457	SERPINB9
0.00177243	DTNBP1
0.00180278	DNA2
0.00185765	SYF2
0.00188882	RIF1
0.00189435	ARF5
0.0019073	DGUOK
0.00191487	ARHGEF12
0.00192809	STRBP
0.00195688	EME1
0.00196533	S100A9
0.00204714	DOT1L
0.002063	BST2
0.00208932	AFF3
0.00210098	WDHD1
0.002152	SNHG6
0.00216293	ARF4
0.00222177	SUMO1
0.00225136	RBM39
0.00227872	SMOX
0.00227904	RASSF5
0.00233636	DDX11
0.0023463	IL15
0.00237144	PEAR1
0.00237153	JCHAIN
0.00245656	EIF2A
0.00246897	DUSP5
0.00250373	EIF3B
0.00252368	CIR1
0.00252534	MCPH1
0.00257322	TMEM97
0.00257835	DCK
0.00258726	PAK2
0.00259519	HSP90AA1
0.00260291	ABCA2
0.00261308	SH3BGRL
0.00267237	GIMAP7
0.00270259	SUPT4A
0.00274927	CHMP3
0.00276101	SLU7
0.00277696	ACOT2
0.00278245	PHPT1
0.00283187	CDC42SE1
0.00295764	BSG
0.00303328	ISG20
0.00303456	XIST
0.00309035	ATP5O
0.00316191	BET1L
0.0033438	AUNIP
0.00337028	CENPI
0.00345438	BMYC
0.00348817	RCSD1
0.00352074	AGPAT2
0.00384003	VKORC1
0.0038604	RBFA
0.00391052	CENPN
0.00399261	TRIM47
0.00403798	ELMO1
0.00415527	MASP2
0.00417843	PAFAH2
0.00419818	DAP
0.00422721	FAM111A
0.00433701	SMIM10L1
0.0043586	NFIC
0.00450162	APOBR
0.00456366	SON
0.00472791	ETS1
0.00476536	RINL
0.00509742	APITD1
0.00512046	DDAH2
0.00513016	ADGRG3
0.00513186	PCM1
0.0051346	ATP5C1
0.005141	NOC2L
0.0052958	TAX1BP3
0.00532526	POLQ
0.00538119	CCDC53
0.00568534	EML5
0.00574323	HSBP1
0.00576309	RABEPK
0.00580972	HSPA5
0.0060854	IKZF2
0.00616354	PSMB1
0.00617536	IGTP
0.00629778	CENPA
0.00631321	HSPH1
0.00633828	RASGRP2
0.00639348	RAB37
0.00665022	PDAP1
0.00667681	RCC1
0.00671034	CEP250
0.00689112	MMGT2
0.00691446	RBL1
0.00723094	TM2D2
0.00723199	CCDC18
0.00734666	RAB8A
0.00742287	CDCA5
0.0077202	ROBO4
0.00791596	CD200R1
0.00792608	EIF3I
0.0079826	SENP6
0.00799242	TAF13
0.00821147	FIGNL1
0.00857321	FABP5
0.00862728	FERMT3
0.00871854	ANKRD11
0.00879908	TOB1
0.00904807	RFC5
0.0092568	NFE2L2
0.00927624	LIN54
0.00947212	FGFR1OP2
0.00986112	JTB
0.00995418	SELENOF
0.0100215	PRORSD1
0.0101347	CTSD
0.01018	CREB3
0.0103848	MCM3
0.0107393	LAMTOR2
0.0109279	RSU1
0.0109558	BRD8
0.0110448	RHOF
0.0115945	CREG1
0.0123163	DNASE2A
0.0123978	PCMTD2
0.012407	SENP1
0.012568	FCER1G
0.0133352	PLEKHO2
0.0133702	SMG6
0.0134087	NEK2
0.0134599	TMA7
0.0138171	KIF24
0.0139057	GATSL3
0.0142503	PLPP6
0.0142601	SMG5
0.0143228	Sept11
0.0144131	UBE2L6
0.0145486	LY6E
0.0146755	IPO5
0.0148138	HADH
0.0150587	KIFC1
0.0150948	ZCCHC7
0.0152365	KCTD4
0.0153574	HSPA14
0.0154325	SLC7A1
0.0154377	GNB2
0.0154656	REV1
0.0158509	ZFP1
0.0162734	WFDC18
0.0167782	MSN
0.0171106	CHTF18
0.0173305	MAP7
0.0178535	FUBP1
0.0185981	PRIM2
0.0188899	CTSF
0.0188918	MSANTD4
0.0189097	STAT4
0.0191614	SMIM3
0.0192163	ADIPOR2
0.0195546	COMMD8
0.019656	COX5A
0.0197655	USE1
0.0199185	RAD18
0.020161	RTN2
0.0206734	EIF4G3
0.0211801	WDR43
0.0220666	CAPZA2
0.022354	SMTN
0.0230227	SRSF7
0.0232288	HERC2
0.0236839	CRISPLD1
0.0237958	RIC8A
0.0237962	SGCE
0.0245005	WLS
0.02521	MKRN1
0.0252179	FAM117A
0.0257154	IPO11
0.0257925	PRKAR1A
0.0259842	SF3B6
0.0262683	LGALS3BP
0.0264095	SUZ12
0.0267111	HIST1H2BL
0.0270942	DDX39B
0.0271984	PLD3
0.0272301	ANAPC16
0.0276949	CST3
0.0277258	CHD2
0.0279032	CPNE3
0.0286487	USP24
0.0287347	IL10RA
0.0288197	NUP188
0.0289113	KDELR1
0.0292758	SUB1
0.0305724	RAB44
0.0305924	LSM10
0.0313693	SMG1
0.0314196	ISG15
0.0319634	CDC42EP3
0.0320567	TBCA
0.0321187	VRK3
0.0323217	SPG21
0.0325788	AKR1A1
0.0330874	DGKD
0.0333674	GTF3C6
0.0338692	S100A4
0.0338951	MAGI2
0.0342174	STAG3
0.0342495	SKA2
0.0343125	ACYP1
0.0343779	THSD1
0.0347571	SAYSD1
0.0348467	HIST1H3B
0.0350826	MYBL2
0.0353065	DKKL1
0.0361243	SLAMF6
0.0363968	SRGAP2
0.0364307	CHCHD5
0.0371714	ZNRD1
0.0374621	ECI2
0.0380706	ERG
0.0384798	RNF24
0.0400447	GRASP
0.0405168	GADD45B
0.0406052	SOCS1
0.0406488	NAA50
0.0406845	TRAIP
0.0413512	TIAM1
0.0416702	GRIA3
0.0418735	TRAPPC6A
0.0426051	UBA7
0.0428251	PACSIN1
0.0430604	CYTH4
0.0430937	LARP1
0.0431818	BTBD3
0.0432439	CAMK2A
0.0433407	CCT8
0.0434315	EMC6
0.043478	FTX
0.0438105	LRRFIP1
0.0448482	NOP56
0.0456215	PIGX
0.0458384	LGALS8
0.0458418	LSR
0.0467954	MBNL3
0.0473054	CCDC59
0.0476123	ALCAM
0.0478916	IFT81
0.0484435	EVI5
0.049462	ARMCX1

## Sheet: Cluster1_anal
p_val_adj	gene
2.96861e-156	IGKC
3.11733e-147	PHYKPL
2.04889e-139	ACTB
6.98132e-134	EEF1A1
5.47334e-119	HSP90AB1
1.74686e-98	MPO
3.99001e-97	FAU
2.16751e-96	XIST
4.09715e-92	NSA2
8.50406e-89	IFITM1
8.05339e-88	CAR2
2.53575e-74	CTLA2A
5.14587e-72	IGHM
2.09025e-66	TPT1
1.14028e-64	IFITM3
2.20629e-63	PRTN3
1.04108e-56	FTH1
3.15388e-55	TMEM176B
4.86338e-55	CTSG
1.72091e-53	PPIA
4.34385e-51	MALAT1
2.34886e-50	PFN1
1.02205e-48	EEF1B2
9.03788e-48	HIST1H1B
2.91685e-47	SAMSN1
8.36617e-47	RACK1
2.03508e-46	GIMAP1
1.5976e-45	NACA
1.11448e-44	SELE
2.52852e-43	CFL1
5.37046e-43	SELENOW
6.2107e-43	BTF3
1.40146e-42	ATXN7L3B
7.84393e-42	PTPRCAP
2.27285e-39	NRGN
5.49085e-39	S100A11
9.52289e-39	EIF3E
1.09803e-37	Sept1
1.36506e-37	EIF3F
1.75541e-37	SKP1A
2.09608e-37	NINJ1
5.30612e-37	RAMP1
7.31953e-37	HLF
1.46051e-36	MORF4L1
1.11671e-35	LTB
7.22203e-33	RBP1
9.65569e-33	ANP32B
1.16215e-32	CDK4
1.40598e-32	VAMP5
2.25565e-32	PPDPF
4.51468e-32	TMEM176A
5.57032e-32	MAP3K12
8.99037e-32	NAA38
1.68348e-31	PTPN18
1.91454e-31	ATP8B4
1.94186e-31	S100A6
2.36069e-31	LST1
2.87124e-31	AES
1.17436e-30	ANP32A
1.84865e-30	EMP3
5.34301e-30	TSPAN13
7.4251e-30	PGLYRP1
1.40722e-29	S100A10
1.85587e-29	SPTSSA
1.9811e-29	GNG5
2.27526e-29	CD81
2.39702e-29	SPCS1
3.75525e-29	SFR1
9.9904e-29	FKBP1A
1.0319e-28	CORO1A
1.53372e-28	GNB2
1.93715e-28	CYBA
3.32061e-28	ATP5E
5.1819e-28	RBM3
5.66727e-28	BSG
8.17139e-28	TAGLN2
8.52913e-28	LSP1
1.04943e-27	SPINT2
1.10953e-27	NOP10
1.18882e-27	CUTA
1.54986e-27	OST4
1.61959e-27	SREK1IP1
2.92248e-27	GPX4
4.01094e-27	VAMP8
7.73331e-27	B3GALT2
1.74779e-26	RTN2
2.41164e-26	UQCRH
4.18674e-26	CDK6
4.59464e-26	PIN1
5.66485e-26	GIMAP6
7.41278e-26	ALDH2
8.94081e-26	CNBP
9.8982e-26	IFITM2
1.2673e-25	ATP6V1F
2.12859e-25	SWI5
3.19752e-25	CYB5A
3.43301e-25	S100A13
4.96661e-25	PIGP
5.29689e-25	TWISTNB
5.79106e-25	HSBP1
1.17239e-24	FXYD5
1.30805e-24	B2M
2.3263e-24	HIST1H4D
2.97696e-24	SNX3
3.57622e-24	GNAI2
3.88997e-24	SMAP1
4.37356e-24	COX14
4.47928e-24	TMSB10
5.22587e-24	PLA2G16
5.27705e-24	CDC42
9.39414e-24	TSPAN4
9.87268e-24	TEN1
1.22339e-23	CARD19
1.61949e-23	GLO1
1.79761e-23	IFI27
2.21399e-23	PRDX5
3.02863e-23	EIF3H
4.11762e-23	SERF1
4.64266e-23	CHMP2A
4.8088e-23	SIN3B
5.29887e-23	EIF3K
5.35775e-23	PLEKHJ1
5.48771e-23	GABARAPL2
6.72996e-23	PSENEN
8.06688e-23	LY6A
9.19647e-23	NME4
1.11928e-22	COX5B
1.28849e-22	EIF5A
1.52127e-22	CTLA2B
1.65277e-22	SERPINA3G
1.84966e-22	BRI3
2.25963e-22	RAB38
2.3208e-22	BOLA3
2.35954e-22	SELENOK
2.70839e-22	EBF1
3.12994e-22	FAM196B
3.74268e-22	CD48
3.76119e-22	PRDX2
3.83128e-22	ELANE
3.89795e-22	EDF1
4.84271e-22	FAM212A
4.89849e-22	JUND
5.16679e-22	LAMTOR2
6.07568e-22	PA2G4
7.89558e-22	CAPG
9.46567e-22	B9D2
1.30614e-21	EGFL7
1.65377e-21	H2.DMA
1.69193e-21	APRT
1.81496e-21	MAP1LC3B
1.94684e-21	ATP5D
2.04395e-21	SEC11A
2.29224e-21	LMO2
2.79189e-21	PEBP1
3.47447e-21	C1D
4.71495e-21	EID1
5.01478e-21	GMFG
5.25293e-21	ACTG1
5.50423e-21	GTF3C6
6.08212e-21	ATP5J
7.21285e-21	PPP1R11
9.32667e-21	LIMD2
9.46028e-21	WASF2
1.08474e-20	ZC3H15
1.24714e-20	DOK2
1.42832e-20	YPEL3
1.48008e-20	RGS18
1.50545e-20	NENF
1.5248e-20	APOA1BP
2.57358e-20	RP9
2.59936e-20	GNAS
3.05386e-20	RABAC1
3.49371e-20	ORAI1
4.99336e-20	TOP2A
5.60683e-20	ARL6IP1
5.61397e-20	GLOD4
6.01295e-20	NAP1L1
6.67661e-20	MYL12B
7.87814e-20	OCIAD1
9.48809e-20	APEX1
1.41259e-19	KLK8
1.6401e-19	SNW1
1.66391e-19	SLC50A1
1.82561e-19	MYCBP2
1.92039e-19	NKX2.3
1.93666e-19	UQCRC2
1.94069e-19	DYNC1I2
2.40468e-19	SRGN
2.65255e-19	BST2
2.99263e-19	RNPS1
3.12224e-19	BAX
3.47469e-19	SUMO1
3.7068e-19	PURA
4.11511e-19	EIF1
4.37838e-19	TMEM59
4.60415e-19	ECI1
5.29849e-19	FAM32A
5.50384e-19	RAB8A
5.70591e-19	GATAD1
6.76184e-19	CLIC1
6.92583e-19	GPSM3
7.31647e-19	ISOC1
8.04765e-19	BEX3
8.12106e-19	BIN2
8.62404e-19	TXN2
8.8934e-19	SEC62
9.78732e-19	TONSL
9.9565e-19	TAF10
1.00947e-18	YIF1B
1.03373e-18	CUEDC2
1.07397e-18	PDRG1
1.07758e-18	TMCO1
1.09383e-18	YWHAB
1.10314e-18	EMG1
1.35731e-18	MYL12A
1.55524e-18	SNX6
1.65965e-18	CXXC5
1.67215e-18	HDDC2
1.69352e-18	SUGT1
1.7226e-18	SSNA1
1.75659e-18	RBM22
1.92605e-18	PHPT1
2.10296e-18	FGFR1OP2
2.35895e-18	RAC2
2.61972e-18	COX20
2.6739e-18	ESD
3.00872e-18	SERF2
3.02538e-18	MAP2K2
3.38269e-18	PNRC1
3.46853e-18	FAM69B
3.73912e-18	HMOX2
4.63046e-18	HCFC1R1
4.74467e-18	FIS1
4.95938e-18	TSN
5.26261e-18	TCEB2
5.84092e-18	SYCE2
5.94872e-18	DNAJC8
6.41811e-18	USMG5
7.04491e-18	SIVA1
8.16987e-18	BASP1
9.07125e-18	CAPZA2
9.23195e-18	WDR83OS
1.02154e-17	GABARAP
1.04268e-17	YEATS4
1.10608e-17	LAGE3
1.26059e-17	HSP90AA1
1.39332e-17	EIF1A
1.60013e-17	PFDN1
1.60277e-17	EIF6
1.78418e-17	EPSTI1
1.9396e-17	MYL6
2.19773e-17	COPS6
2.2725e-17	CHMP4B
2.99011e-17	ALOX5AP
3.01713e-17	MTX2
3.1134e-17	PTGES3
3.19209e-17	HIST1H3C
3.37657e-17	ATP5G2
3.82982e-17	DGUOK
3.90606e-17	PRR13
4.00011e-17	ALYREF
4.24975e-17	GLTSCR2
4.34455e-17	FAM60A
4.38626e-17	GPR65
4.58992e-17	MBD3
5.22972e-17	PFDN2
5.50906e-17	ISCU
6.791e-17	HPGDS
6.95923e-17	IDH2
7.14856e-17	HINT2
7.47226e-17	UTP3
8.1546e-17	IRF2
8.32762e-17	SF3B6
9.44564e-17	TMEM238
9.59197e-17	SLC25A4
1.00877e-16	GCLM
1.12367e-16	DAD1
1.1307e-16	FUNDC2
1.39895e-16	S100A1
1.51366e-16	SDHB
1.53267e-16	DENR
1.62931e-16	CD37
1.63043e-16	ARL6IP4
1.95109e-16	ATP5C1
1.96009e-16	ATP6V1G1
2.04341e-16	TCEB1
2.36913e-16	TXN1
2.47787e-16	UTP11L
2.56912e-16	GPR22
3.1161e-16	ECH1
3.15437e-16	MED19
3.65232e-16	UFC1
3.74876e-16	PFDN5
3.75288e-16	SMIM11
3.85619e-16	MPC2
3.90931e-16	GTF3A
4.31428e-16	RHEB
4.51462e-16	MRFAP1
5.00394e-16	SCAND1
5.04109e-16	ATP6V0E
5.05839e-16	HIGD2A
5.18232e-16	H2.K1
5.6347e-16	KDELR1
5.91717e-16	LTC4S
6.58893e-16	DTD1
6.78195e-16	TMEM205
7.15236e-16	COX7A2L
9.25373e-16	TIMM8B
9.2589e-16	PPIB
1.01708e-15	YWHAE
1.01945e-15	BOLA1
1.03965e-15	NEFH
1.13435e-15	PHAX
1.1791e-15	TECR
1.24147e-15	UBXN1
1.26476e-15	H1FX
1.27392e-15	TRAPPC6A
1.27397e-15	CDK2AP1
1.28463e-15	DYNLRB1
1.31015e-15	CHCHD6
1.34625e-15	VIM
1.39421e-15	ZCCHC17
1.58204e-15	GSPT1
1.65287e-15	ANAPC13
1.7998e-15	PTOV1
1.87971e-15	SNAPC5
2.19183e-15	GDPD3
2.20373e-15	NAPSA
2.33114e-15	ZMAT2
2.34463e-15	VPS4B
2.92961e-15	EIF3I
2.93148e-15	TBRG1
2.98832e-15	ZBTB12
3.14528e-15	TCEA1
3.14533e-15	CCT4
3.43215e-15	ATP6V1D
3.49611e-15	THOC7
4.20041e-15	CNPY2
4.25917e-15	PTS
4.38058e-15	CETN2
4.5764e-15	AURKAIP1
4.63455e-15	GAPDH
5.08342e-15	POP7
5.11684e-15	HSPBP1
6.01267e-15	TPM1
6.14658e-15	WDR61
6.75699e-15	RDX
6.90469e-15	PPIE
7.17567e-15	RALY
7.27783e-15	AP2S1
7.36739e-15	MORF4L2
7.46568e-15	ZFP422
7.70473e-15	TMEM50A
7.90771e-15	COX4I1
8.50592e-15	SARS
8.53573e-15	HSCB
8.73693e-15	COL23A1
9.03954e-15	FAM162A
1.16659e-14	CHCHD7
1.21824e-14	ARL6IP5
1.24454e-14	RSL24D1
1.41151e-14	KIF2A
1.44463e-14	SF3B5
1.46134e-14	CIRBP
1.61702e-14	NPC2
1.66044e-14	MNDAL
1.68049e-14	ACADS
1.7182e-14	UBXN4
1.74865e-14	RTFDC1
1.86601e-14	VKORC1
1.86948e-14	SMPDL3A
1.89687e-14	TOPORSOS
1.90614e-14	GEM
1.92927e-14	ATPIF1
2.10458e-14	NXT1
2.29423e-14	BNIP3L
2.35003e-14	DCTPP1
2.42362e-14	SMARCB1
2.4286e-14	JCHAIN
2.48718e-14	MED28
2.57217e-14	GNG11
2.62073e-14	TRMT112
2.66089e-14	TSPAN3
2.69797e-14	EMC6
2.78486e-14	SMIM4
2.88188e-14	MCTS1
2.94824e-14	IL21R
3.15883e-14	SRM
3.15975e-14	CLTA
3.18929e-14	CAPNS1
3.35258e-14	March2
3.62438e-14	HSD17B10
3.6868e-14	ATOX1
3.71329e-14	ARF5
4.0477e-14	FKBP8
4.49364e-14	MYCT1
4.63861e-14	EXOSC1
4.70909e-14	PAIP2
5.089e-14	POLR2C
5.25333e-14	MEA1
5.85216e-14	HSD17B12
6.5929e-14	CHRAC1
7.37551e-14	SYS1
9.69703e-14	FILIP1L
1.0179e-13	CRIPT
1.05097e-13	ATXN10
1.06859e-13	PRPF31
1.11293e-13	CLPP
1.1298e-13	SCP2
1.14658e-13	GALK1
1.19856e-13	YBX1
1.20773e-13	UQCC2
1.2297e-13	TXNIP
1.27087e-13	BCL7C
1.28936e-13	BORCS8
1.39451e-13	UBE2B
1.52191e-13	CD63
1.68847e-13	PIGX
1.75379e-13	RWDD1
1.84745e-13	HCST
2.08012e-13	HIGD1A
2.19461e-13	PITPNA
2.29733e-13	STRA13
2.3827e-13	REXO2
2.38802e-13	UBE2M
2.40885e-13	SF3A3
2.50175e-13	H3F3A
2.5539e-13	PDCD6
2.909e-13	MDH1
2.98697e-13	KRT18
2.99384e-13	SDF4
3.05502e-13	H2AFV
3.49155e-13	SPG21
3.78953e-13	SPR
4.24931e-13	JTB
4.32149e-13	POLR2D
4.40784e-13	NOP16
4.53752e-13	HOXA9
4.74532e-13	CD3EAP
4.98149e-13	ZEB2
5.53071e-13	NABP2
5.55354e-13	ATP5H
5.69456e-13	TOMM22
5.85452e-13	BORCS7
5.86228e-13	COA3
5.92696e-13	ELF2
6.77329e-13	DAP
6.94051e-13	METTL9
7.15133e-13	EMC10
7.31126e-13	CDC26
7.57153e-13	TIMM17B
8.10554e-13	YWHAZ
8.79948e-13	LDHB
8.87138e-13	UQCC3
9.67365e-13	KRAS
9.72229e-13	ERG
1.05173e-12	TTC1
1.05274e-12	EIF4EBP1
1.10321e-12	DPM3
1.17994e-12	GIMAP5
1.18618e-12	EEF1AKMT1
1.21064e-12	DRAP1
1.22396e-12	MED7
1.28083e-12	ZFP664
1.31597e-12	CCDC107
1.44014e-12	SLC9A3R1
1.45594e-12	SH3GLB1
1.47232e-12	GNG2
1.72616e-12	UQCRFS1
1.86215e-12	LIPT2
1.88471e-12	RUVBL1
1.94552e-12	PYCRL
1.97668e-12	ELF1
2.00631e-12	TMA7
2.05579e-12	EBPL
2.08111e-12	FKBP3
2.08996e-12	COX6B1
2.09569e-12	BMYC
2.21014e-12	TIMM50
2.21648e-12	TMEM261
2.28347e-12	PTP4A3
2.36526e-12	BZW1
2.39484e-12	RHOA
2.42284e-12	RANGRF
2.53305e-12	YWHAH
2.83534e-12	DNPH1
2.90521e-12	INO80B
2.92462e-12	NMRAL1
3.01222e-12	EIF3D
3.11639e-12	TFAM
3.12993e-12	RNF7
3.22901e-12	SLC18A2
3.27776e-12	NPM3
3.6139e-12	UBE2E3
3.90992e-12	SELENOF
4.00748e-12	LDHA
4.08946e-12	FAM134B
4.24748e-12	DAZAP1
4.27976e-12	POLR1D
4.43796e-12	SPAG9
4.45642e-12	SHISA5
4.51011e-12	PAK1IP1
4.58252e-12	RNF130
4.64577e-12	ABCF1
4.76108e-12	NT5C3B
4.9182e-12	RER1
5.14924e-12	CCDC59
5.49753e-12	NSFL1C
5.55514e-12	ZYX
5.56195e-12	EEF1D
5.60259e-12	POLR2K
5.61555e-12	HMGN1
5.98417e-12	TMEM256
6.04066e-12	DGCR6
6.07152e-12	RBM42
6.31875e-12	FAM53B
6.46881e-12	FLOT1
6.51986e-12	NMI
6.55549e-12	COTL1
6.6152e-12	EXOSC5
6.74974e-12	BCCIP
7.07241e-12	GTPBP4
7.19761e-12	ZFP560
7.28135e-12	MBP
7.58355e-12	DTNBP1
7.65887e-12	LSM12
7.91654e-12	PIGYL
8.01511e-12	LSM3
8.12767e-12	FAM173A
8.53661e-12	DAP3
9.07882e-12	MIEN1
9.24885e-12	FAM195B
1.06376e-11	ITGB3BP
1.10661e-11	TRP53
1.21045e-11	LEPROTL1
1.26699e-11	MYDGF
1.33687e-11	IER3
1.38212e-11	UQCR10
1.46139e-11	JAGN1
1.50077e-11	SMIM14
1.6587e-11	H2.KE6
1.7201e-11	IK
1.80655e-11	SVBP
1.81577e-11	ABHD17A
1.84589e-11	IMP4
1.86648e-11	CLNS1A
1.88023e-11	NFE2
1.9556e-11	ATRAID
1.99695e-11	BRIX1
2.01232e-11	SMCO4
2.06984e-11	CENPB
2.07433e-11	ZNRD1
2.0748e-11	AGPAT2
2.09833e-11	POMP
2.10687e-11	POLD4
2.2452e-11	SUMO2
2.31302e-11	SRI
2.36985e-11	GSTO1
2.62798e-11	LAP3
2.6893e-11	CALM1
2.81741e-11	PRORSD1
2.86629e-11	CSNK2A1
3.03468e-11	TRIM30A
3.04696e-11	SCO2
3.07482e-11	ITM2B
3.09218e-11	VEGFB
3.1562e-11	CITED2
3.17872e-11	TPST2
3.21102e-11	HOXA7
3.23836e-11	UBB
3.32075e-11	TCTEX1D2
3.3893e-11	OAZ1
3.40479e-11	SDHAF1
3.44712e-11	UBC
3.53774e-11	MSL3
3.77664e-11	ZCCHC10
3.83576e-11	KXD1
3.884e-11	POLR2M
3.90824e-11	CHMP3
3.95848e-11	LENG9
4.10347e-11	WBP5
4.11899e-11	DCTN3
4.80551e-11	DKC1
4.96785e-11	SMIM20
5.24895e-11	FAM96B
5.33454e-11	TNFAIP8L2
5.38369e-11	TIMM10
5.4726e-11	EMD
5.59649e-11	ZFAND6
5.67927e-11	NIFK
5.99051e-11	IMPDH2
6.14434e-11	HCLS1
6.19402e-11	IQGAP2
6.20277e-11	NSRP1
6.21775e-11	GRIA3
6.22215e-11	MAK16
6.41234e-11	SH3BGRL3
6.59252e-11	GUK1
6.64526e-11	CAPZB
6.89919e-11	HADH
6.93176e-11	ABRACL
7.03634e-11	CAMK4
7.36112e-11	SHISA8
7.4856e-11	TPRGL
7.67244e-11	RBFA
7.76863e-11	PNKD
7.95976e-11	WDR12
7.9679e-11	PHGDH
7.97458e-11	STARD10
8.11155e-11	XAF1
8.26083e-11	GIMAP9
8.87553e-11	SF3B2
9.0093e-11	REEP3
9.03438e-11	MDH2
9.55849e-11	SARAF
9.74502e-11	KCTD4
9.7505e-11	CYC1
9.76565e-11	TBC1D10C
9.77359e-11	CNN2
9.93554e-11	MECOM
9.94291e-11	CSRP1
1.00706e-10	DYNLT3
1.02333e-10	PPP1R35
1.03295e-10	TXNDC17
1.03583e-10	SMIM12
1.05556e-10	ECM2
1.0985e-10	HACD1
1.12392e-10	IFI203
1.13348e-10	HSPA5
1.13875e-10	DPY30
1.17163e-10	PKM
1.20022e-10	SUPT4A
1.20401e-10	MAT2B
1.20936e-10	EIF4E2
1.21749e-10	ARHGAP30
1.22242e-10	POLR2E
1.25415e-10	ERGIC3
1.2777e-10	TMEM14C
1.34522e-10	SSSCA1
1.37349e-10	SMNDC1
1.37503e-10	TXNL1
1.40239e-10	CHORDC1
1.4144e-10	ENY2
1.41577e-10	GCNT2
1.47768e-10	TAF6L
1.50982e-10	IFT20
1.54341e-10	PDCL3
1.56768e-10	SPAG7
1.572e-10	SET
1.60929e-10	THYN1
1.60965e-10	COMMD4
1.63437e-10	THUMPD1
1.64923e-10	GTF2H5
1.67895e-10	VASP
1.81226e-10	NHP2
1.86745e-10	NELFE
1.92893e-10	SUMO3
2.0417e-10	AKR7A5
2.04282e-10	PHF5A
2.09855e-10	PRELID1
2.1043e-10	ACP1
2.2122e-10	FAM174A
2.31978e-10	MPST
2.38198e-10	RBBP7
2.43092e-10	ARF4
2.49738e-10	ETS1
2.50247e-10	DNTTIP1
2.5786e-10	CCDC12
2.63384e-10	HMGB3
2.66446e-10	UMPS
2.70528e-10	FXN
2.72123e-10	MCEE
2.73948e-10	TRAPPC5
2.80554e-10	NUDT21
2.87737e-10	RALA
2.88036e-10	RAB10
2.93343e-10	DCTN2
3.00827e-10	LYZ2
3.02098e-10	PGRMC1
3.12161e-10	LSM2
3.18284e-10	GADD45GIP1
3.22177e-10	PRDX1
3.37673e-10	Sept6
3.40818e-10	ATIC
3.51552e-10	NOL12
3.53595e-10	DNLZ
3.69037e-10	TALDO1
3.90917e-10	BRK1
4.03804e-10	REEP5
4.16375e-10	POLE4
4.20835e-10	MED8
4.25668e-10	ARF6
4.26198e-10	LLPH
4.47324e-10	LYL1
4.71656e-10	PIM1
4.79068e-10	ATP5G1
4.96617e-10	NFIX
4.98458e-10	NTMT1
5.07801e-10	PTMS
5.08867e-10	CAP1
5.15047e-10	KRCC1
5.33863e-10	SMIM15
5.37014e-10	GCSH
5.50107e-10	TSPAN32
5.54355e-10	CHMP6
5.67349e-10	VGLL4
5.90382e-10	CSTB
6.0353e-10	SMIM19
6.07424e-10	DNAJC19
6.19326e-10	HPRT
6.34954e-10	EML5
6.64129e-10	COPB2
6.64351e-10	HACD4
6.72481e-10	PGLYRP2
6.78461e-10	RGS19
6.81549e-10	SNHG6
6.94489e-10	SRRM1
7.19988e-10	COPS3
7.27439e-10	MED9
7.29469e-10	SELENOP
7.51752e-10	SPI1
7.77433e-10	CISD1
7.77695e-10	HINT1
7.95274e-10	MARCKSL1
8.23008e-10	ELAVL1
8.46185e-10	VDAC2
8.46311e-10	FRG1
8.62703e-10	ARHGDIB
8.81253e-10	IMP3
9.60388e-10	MPV17L2
9.77309e-10	CMAS
9.94442e-10	VAPA
1.02367e-09	EBI3
1.09276e-09	VPS29
1.10221e-09	UCHL5
1.1149e-09	CNIH1
1.13053e-09	DCPS
1.15484e-09	CCT7
1.16221e-09	NOLC1
1.16727e-09	FAM98B
1.22565e-09	NSMCE2
1.23661e-09	COMMD7
1.24026e-09	GKAP1
1.28468e-09	AASDHPPT
1.2868e-09	TNFRSF18
1.30593e-09	CDC37
1.33273e-09	BTF3L4
1.33934e-09	TMBIM4
1.34085e-09	SRA1
1.43907e-09	PLSCR3
1.48855e-09	PCGF6
1.48887e-09	MYCN
1.53097e-09	SRP9
1.53569e-09	ROMO1
1.53743e-09	YTHDF2
1.56048e-09	RBMXL1
1.60033e-09	DNAJC21
1.64554e-09	COMMD3
1.69463e-09	HRAS
1.73827e-09	CAPZA1
1.75398e-09	CARNMT1
1.76358e-09	WFDC17
1.82982e-09	AIG1
1.86296e-09	TIMM17A
1.88623e-09	VTI1B
1.91672e-09	LRRFIP1
1.94413e-09	STAR
2.00582e-09	GNB4
2.03536e-09	MSN
2.07222e-09	ACAT1
2.08192e-09	TBCC
2.09013e-09	STMN1
2.13258e-09	CBLL1
2.13486e-09	IDH3G
2.30037e-09	LXN
2.34979e-09	UCHL3
2.36865e-09	RIOK1
2.37403e-09	PIH1D1
2.3859e-09	U2SURP
2.39156e-09	HDDC3
2.39985e-09	VPS36
2.47195e-09	MPL
2.48869e-09	EAPP
2.49145e-09	RHOH
2.50184e-09	POLE3
2.50779e-09	NUDT19
2.50964e-09	CLTB
2.64301e-09	PRDX3
2.68004e-09	ACADM
2.69206e-09	RAB11A
2.84938e-09	MMGT2
2.92498e-09	NSMCE4A
2.96131e-09	UBA52
2.99533e-09	C1QBP
3.04035e-09	OSTF1
3.04809e-09	MPLKIP
3.16935e-09	SRP14
3.52152e-09	RSU1
3.70551e-09	NRM
3.72374e-09	ZBTB7A
3.82623e-09	FAM104A
3.98202e-09	RUVBL2
4.04084e-09	NDNL2
4.09467e-09	SH3BGRL
4.14032e-09	AAMP
4.19289e-09	TBCA
4.50985e-09	MAGOHB
4.79321e-09	VRK3
4.80103e-09	PTPN6
4.81996e-09	CDC42EP3
4.93298e-09	RAB18
5.11351e-09	POLR2I
5.1989e-09	TMEM160
5.28151e-09	OSTC
5.39358e-09	COX8A
5.5143e-09	CEP41
5.68895e-09	CCND1
5.77005e-09	NPM1
5.78502e-09	COPE
5.79644e-09	ARPC5
5.93128e-09	PNP
5.96623e-09	UQCRC1
6.02093e-09	WDR18
6.17538e-09	PPA1
6.21882e-09	DKKL1
6.25345e-09	NOP58
6.33995e-09	POLR3K
6.50466e-09	ARL1
6.6932e-09	GLTP
6.70413e-09	HAT1
6.71548e-09	FNTA
6.74421e-09	TBXA2R
7.02839e-09	DHRS7
7.08961e-09	IER3IP1
7.09828e-09	TIPRL
7.23159e-09	RIDA
7.32416e-09	CNRIP1
7.34928e-09	CD34
7.35713e-09	RNF187
7.3605e-09	TMEM5
7.38621e-09	UNG
7.48697e-09	RTCB
7.77227e-09	NUDCD2
7.78288e-09	CCDC124
7.95789e-09	SSU72
8.12283e-09	ELOF1
8.1348e-09	MSI2
8.14151e-09	TRAPPC4
8.25265e-09	UQCR11
8.56493e-09	PRPF19
8.81772e-09	PRMT1
8.84394e-09	CBR1
8.91343e-09	ABCA2
9.14628e-09	SAYSD1
9.20131e-09	CNIH4
9.21487e-09	PROCR
9.34071e-09	TRAPPC2L
9.35237e-09	CCDC53
9.64061e-09	LAMTOR5
9.95785e-09	NIPSNAP1
9.99856e-09	UBE2N
1.00632e-08	TAF1D
1.02885e-08	FAM58B
1.03156e-08	BEX6
1.03488e-08	CSNK1G2
1.04055e-08	TIMM13
1.06214e-08	TAF12
1.08551e-08	GPX1
1.08989e-08	RTN4
1.10124e-08	ZNHIT1
1.11176e-08	PDCD10
1.11441e-08	PARP8
1.12972e-08	AU019823
1.17512e-08	PCBP1
1.1806e-08	EEF2KMT
1.19307e-08	RCN1
1.28708e-08	IGBP1
1.34237e-08	ATP6V0D1
1.34936e-08	NUDT14
1.35136e-08	AP1M1
1.39436e-08	SMN1
1.40164e-08	IMMP1L
1.41174e-08	MBD2
1.41575e-08	DOCK10
1.46605e-08	ETAA1
1.59758e-08	PIN4
1.63316e-08	RAB8B
1.6608e-08	YAF2
1.71064e-08	COMMD6
1.728e-08	DNTTIP2
1.81187e-08	TMEM70
1.8128e-08	SOCS2
1.8336e-08	PAM16
1.84029e-08	PET100
1.8422e-08	MRI1
1.8511e-08	CCDC127
1.88028e-08	TKT
1.91082e-08	RBM17
1.91816e-08	TAF11
1.97937e-08	MPHOSPH6
1.98114e-08	AKR1B3
2.07114e-08	MTA3
2.0778e-08	PRKAR1A
2.0935e-08	LAMTOR4
2.16105e-08	CMC1
2.24351e-08	MESDC2
2.31599e-08	CMPK1
2.36673e-08	AKR1A1
2.37728e-08	PPIG
2.4596e-08	ERH
2.51766e-08	SLC29A1
2.55226e-08	LSM4
2.56519e-08	GLUD1
2.62829e-08	PTPN7
2.63384e-08	LSM1
2.65324e-08	TMEM208
2.75867e-08	METRN
2.78281e-08	ATP5L
2.81346e-08	GSTM5
2.818e-08	EIF4A3
2.82021e-08	RPF2
2.91329e-08	ADH5
3.01371e-08	LSM10
3.19225e-08	LRPAP1
3.20236e-08	DYNLL1
3.28778e-08	FDX1
3.37124e-08	CRNKL1
3.43584e-08	NEDD4
3.52576e-08	FAM192A
3.6205e-08	DBNL
3.7432e-08	FCF1
3.75169e-08	SDE2
3.80694e-08	TREML2
3.81156e-08	AP1S1
3.88584e-08	ALDOA
4.26408e-08	PON2
4.29535e-08	GEMIN7
4.32471e-08	IGFBP4
4.36603e-08	NSMCE1
4.63784e-08	SGF29
4.68162e-08	FBP1
4.7786e-08	RPA2
4.80156e-08	SRP72
4.81331e-08	NEAT1
4.87424e-08	TXNDC9
4.97325e-08	PPP1R7
5.0112e-08	HEMGN
5.03548e-08	NAA10
5.27652e-08	EIF3C
5.38156e-08	STOML2
5.5495e-08	EEF1E1
5.66137e-08	GLRX3
5.6978e-08	ANKRD49
5.83143e-08	ACOT1
5.90895e-08	XPA
5.9821e-08	SOD2
5.98652e-08	IST1
6.30517e-08	FCER1G
6.3175e-08	TXNRD1
6.3202e-08	DNAJC7
6.33633e-08	MFSD10
6.70841e-08	PNRC2
6.71577e-08	SIPA1
6.82555e-08	PDCD5
6.95393e-08	KLHDC2
6.95934e-08	H2.D1
7.016e-08	MPC1
7.03618e-08	KIN
7.08183e-08	FBL
7.21629e-08	ZFP593
7.31873e-08	DUSP11
7.60692e-08	ST6GALNAC1
7.8783e-08	SAP30
7.8932e-08	ADGRL4
7.98111e-08	LAPTM4A
8.05461e-08	TCOF1
8.40847e-08	CHEK1
8.56899e-08	RBM43
8.64751e-08	H2.M3
8.73064e-08	MFGE8
8.74535e-08	CALM3
8.76045e-08	TSFM
8.86851e-08	MCM3
1.02745e-07	SLC16A4
1.05078e-07	TSEN15
1.05445e-07	ZFP260
1.06715e-07	RAP1A
1.09362e-07	PAIP1
1.09479e-07	EEF2
1.12097e-07	MYL10
1.13117e-07	PHB
1.17844e-07	BAD
1.20121e-07	HADHB
1.21347e-07	ADSS
1.22511e-07	ATP5F1
1.22944e-07	AHSA1
1.23024e-07	HIST1H1E
1.23883e-07	IAH1
1.26416e-07	R3HCC1
1.28809e-07	TM2D3
1.29361e-07	PDDC1
1.30133e-07	TSG101
1.33813e-07	PITPNB
1.3858e-07	TEX264
1.40868e-07	COPS5
1.41143e-07	VDAC1
1.42567e-07	PUS3
1.42887e-07	STUB1
1.44919e-07	SNX17
1.47782e-07	CBX1
1.50924e-07	RAB37
1.52934e-07	KPNA3
1.56586e-07	MLF2
1.58125e-07	SENP6
1.58339e-07	APIP
1.61691e-07	TEX261
1.63748e-07	PRPF4B
1.63858e-07	MKI67
1.64569e-07	SMARCE1
1.65535e-07	TPI1
1.65595e-07	DNAJA2
1.65703e-07	OSBPL1A
1.67176e-07	SCRN2
1.67332e-07	CIAPIN1
1.67857e-07	CD320
1.70738e-07	LYRM2
1.71112e-07	RIPK3
1.72164e-07	ARL3
1.73613e-07	DDX24
1.77366e-07	MSRB2
1.7754e-07	METTL1
1.85007e-07	SSR2
1.90992e-07	PCMT1
1.92706e-07	BAG5
1.93486e-07	VRK1
1.94771e-07	CYB5R3
1.98032e-07	TBL1X
1.9943e-07	DESI2
2.07734e-07	PPP4R2
2.09921e-07	AP2M1
2.10265e-07	GPATCH4
2.10554e-07	ATG3
2.12735e-07	CDC5L
2.13439e-07	WAS
2.2144e-07	N6AMT1
2.24719e-07	MSANTD4
2.40304e-07	CCDC86
2.4154e-07	METTL26
2.42798e-07	HAX1
2.47361e-07	CCT3
2.50573e-07	TSC22D1
2.59599e-07	MTCH1
2.60319e-07	GLRX2
2.62022e-07	NUBP2
2.62602e-07	UBE2J2
2.68811e-07	YIPF1
2.75585e-07	RBPMS
2.8323e-07	ANXA4
2.84154e-07	CCDC69
2.86845e-07	COPZ1
2.99113e-07	PRIM1
3.02356e-07	HTATSF1
3.09439e-07	EGLN1
3.11302e-07	TPM3.RS7
3.13972e-07	TRAPPC3
3.37266e-07	SLCO3A1
3.38143e-07	ORMDL3
3.47656e-07	UBTF
3.60616e-07	MCRS1
3.63996e-07	POLR2H
3.68466e-07	NIPSNAP3B
3.93093e-07	BOD1
3.93823e-07	TFG
3.95166e-07	UPF3A
4.08166e-07	BEX1
4.17209e-07	MED29
4.1857e-07	TMEM158
4.25616e-07	PPP1R18
4.27151e-07	PRDX4
4.35663e-07	BLOC1S6
4.47427e-07	GABPB1
4.60096e-07	ARPC4
4.65048e-07	BCAP31
4.79448e-07	VAPB
4.84562e-07	TIMM10B
4.87794e-07	WDR89
4.88571e-07	ZCCHC7
4.89551e-07	PCNP
4.90136e-07	BZW2
5.18039e-07	G3BP2
5.20002e-07	DTYMK
5.27866e-07	ECI2
5.3771e-07	RAD23A
5.43466e-07	MOCS2
5.44129e-07	AIMP2
5.48525e-07	ANXA2
5.52732e-07	TUSC1
5.62132e-07	TAF7
5.67601e-07	FAM49B
5.71935e-07	UTP23
5.77413e-07	TMOD3
5.85404e-07	SELPLG
5.86216e-07	UBALD2
5.932e-07	FMC1
6.00035e-07	MS4A3
6.04353e-07	DDAH2
6.06417e-07	PPP1R2
6.0961e-07	FABP5
6.17721e-07	MCM2
6.19419e-07	SYF2
6.30685e-07	ANKRD10
6.36452e-07	AAMDC
6.54859e-07	GPI1
6.70688e-07	WDR77
6.78882e-07	UNC119
6.925e-07	PPIH
7.01801e-07	BIN1
7.02267e-07	LGALS3BP
7.06705e-07	BCKDHA
7.18096e-07	CD9
7.26065e-07	SMARCD1
7.29868e-07	KDM1A
7.34143e-07	CEBPZ
7.41385e-07	LARP7
7.47313e-07	FAM92A
7.55165e-07	SSBP3
7.57248e-07	EIF3L
7.66211e-07	METTL10
7.72874e-07	PARK7
7.73153e-07	CREG1
7.76119e-07	ETHE1
7.88201e-07	KTI12
7.99145e-07	ANXA5
7.99265e-07	ACOT2
8.07166e-07	UROD
8.13183e-07	SOX4
8.14439e-07	DHFR
8.24654e-07	CGGBP1
8.33441e-07	CD1D1
8.33852e-07	RHOG
8.41527e-07	POR
8.54835e-07	ZNHIT3
8.76496e-07	IDH3A
8.79791e-07	TNFRSF13B
8.87363e-07	MRTO4
9.14453e-07	UBE2G1
9.15179e-07	FAM76A
9.2257e-07	SMIM8
9.23556e-07	SARNP
9.27063e-07	FAAP20
9.38443e-07	SBDS
9.49245e-07	FAM213A
9.70259e-07	POLR2J
9.93612e-07	KLF6
1.05401e-06	ARL2
1.05886e-06	WBP1
1.06403e-06	ZBTB8OS
1.06728e-06	RAB11B
1.07607e-06	HIBADH
1.07856e-06	POLR2F
1.08813e-06	ASF1A
1.0993e-06	RTP4
1.10984e-06	DCUN1D1
1.13723e-06	COPB1
1.13986e-06	UBE2K
1.15111e-06	BRSK1
1.16537e-06	ZFPM1
1.17459e-06	EXOSC3
1.20137e-06	PGRMC2
1.23087e-06	GHITM
1.24648e-06	SPCS2
1.25935e-06	HES6
1.26803e-06	DCTN6
1.27457e-06	RNF138
1.28568e-06	DNAJC15
1.28948e-06	CHAF1B
1.28989e-06	TIPIN
1.31544e-06	IER5
1.32219e-06	RRAGA
1.36512e-06	SMU1
1.38508e-06	BZRAP1
1.40095e-06	CDC123
1.41439e-06	C87436
1.42425e-06	CDC42SE1
1.43246e-06	TWF2
1.44059e-06	ZMAT5
1.47124e-06	H13
1.47849e-06	ALAD
1.51126e-06	THOP1
1.54932e-06	COMMD8
1.58162e-06	HSPB11
1.60767e-06	NKG7
1.62471e-06	POLD3
1.64428e-06	MCTP1
1.64832e-06	GLUL
1.65786e-06	PPIL1
1.68302e-06	AK2
1.76887e-06	CFAP20
1.77467e-06	MATK
1.81303e-06	EMC7
1.91648e-06	VEZF1
1.93667e-06	BET1L
1.96049e-06	HMG20B
1.97927e-06	DERA
1.97939e-06	MOB4
1.9846e-06	DHRS4
1.99904e-06	NGRN
2.03436e-06	POLD2
2.03525e-06	COX6B2
2.06022e-06	GTF2B
2.0782e-06	RNH1
2.09829e-06	CRLF2
2.12734e-06	MVB12A
2.20543e-06	SELENOH
2.21738e-06	PARP2
2.22325e-06	GAR1
2.2317e-06	TXNL4A
2.24138e-06	CHD3OS
2.26111e-06	YBX3
2.26163e-06	SMAP2
2.32418e-06	FKBP4
2.33099e-06	ATP6V1C1
2.34993e-06	PQBP1
2.35273e-06	KLHL9
2.3594e-06	PPP6C
2.41135e-06	SCOC
2.46197e-06	ELMO1
2.465e-06	UFSP2
2.47561e-06	AKIRIN1
2.4833e-06	HMGN5
2.50239e-06	ZNHIT6
2.53515e-06	HILPDA
2.56639e-06	ELK3
2.59064e-06	KRTCAP2
2.65035e-06	FFAR2
2.67788e-06	NCF4
2.75198e-06	FBXL2
2.77958e-06	BAG1
2.85853e-06	TM2D1
2.86585e-06	TOMM7
2.89099e-06	HAGHL
2.9142e-06	TRBC1
2.92256e-06	STRAP
2.95393e-06	DDT
2.99293e-06	EIF4E
3.04756e-06	TUFM
3.07735e-06	IFNGR2
3.09094e-06	TBC1D15
3.0952e-06	DHX15
3.12248e-06	RCL1
3.13187e-06	TMEM234
3.19323e-06	TNFAIP8
3.27131e-06	NUDT1
3.32418e-06	ABHD16A
3.35157e-06	ARL2BP
3.36649e-06	RFC2
3.39592e-06	FARSB
3.51301e-06	YIPF5
3.51494e-06	OXCT1
3.53648e-06	TES
3.54728e-06	PRMT3
3.61705e-06	ABHD14A
3.80262e-06	GMPR2
3.80366e-06	NHP2L1
3.80952e-06	TM2D2
3.81097e-06	EXOSC4
3.81121e-06	MYCBP
3.83908e-06	PAXBP1
3.84975e-06	TOX4
3.86945e-06	RAB1B
3.91514e-06	CDK9
3.92077e-06	TOMM40
3.98632e-06	PYCR2
3.98902e-06	LSM8
4.07446e-06	DNAL4
4.10516e-06	EIF4A1
4.11499e-06	GARS
4.24705e-06	EIF2A
4.33763e-06	Sept7
4.50241e-06	IMPA2
4.52433e-06	AKAP12
4.56354e-06	FOS
4.66193e-06	SLC48A1
4.68635e-06	ADAT2
4.71486e-06	PLP2
4.78041e-06	CDKN2D
4.78058e-06	GPRC5B
4.85602e-06	FAM204A
4.93373e-06	BCL11A
4.93641e-06	LIN37
4.97656e-06	H2.T23
4.98106e-06	NAP1L4
5.02283e-06	DDA1
5.04163e-06	BLOC1S2
5.05145e-06	LSM6
5.29783e-06	COX5A
5.31308e-06	CD72
5.33512e-06	CDCA7L
5.37403e-06	TCEAL8
5.44627e-06	CRLF3
5.47508e-06	SFXN1
5.51919e-06	OTOS
5.65312e-06	SGTA
5.6571e-06	TST
5.68049e-06	UBE2V2
5.85653e-06	LIAS
5.87362e-06	ACBD3
5.88861e-06	CCR2
6.00479e-06	CMTM7
6.07004e-06	ARL4A
6.07468e-06	COX19
6.08028e-06	BBIP1
6.17024e-06	TUBA1A
6.23572e-06	POLR2G
6.26818e-06	ICAM2
6.41253e-06	USF1
6.5953e-06	SDHAF4
6.6135e-06	XRCC6
6.62613e-06	ATG101
6.67688e-06	GPS2
6.72208e-06	UBE2A
6.95342e-06	SF3A2
7.14916e-06	ZDHHC4
7.38056e-06	MCM4
7.39719e-06	WBP11
7.44319e-06	MACF1
7.47613e-06	CPLX2
7.5121e-06	FUNDC1
7.59539e-06	DDX18
7.67755e-06	IMPDH1
7.69139e-06	SRRM2
7.73105e-06	GABARAPL1
7.82583e-06	PAFAH1B3
7.87241e-06	MCL1
8.22366e-06	PPIL3
8.71139e-06	GFER
8.76187e-06	OAT
8.81783e-06	ANAPC11
8.8408e-06	BATF
8.85511e-06	AQP11
8.98652e-06	PAPOLA
9.04922e-06	FAIM
9.10932e-06	IFI47
9.15384e-06	UBL7
9.18115e-06	FOXN3
9.21897e-06	GNL2
9.26791e-06	RCN2
9.89056e-06	CETN3
9.89478e-06	TSC22D3
9.91457e-06	EHD4
9.94868e-06	PCBD2
1.02601e-05	U2AF1
1.02751e-05	POLR3GL
1.0297e-05	EXOSC7
1.04813e-05	ALG5
1.05174e-05	CPNE3
1.08792e-05	NRROS
1.10361e-05	EIF3G
1.11448e-05	PTRH2
1.1281e-05	EIF3J1
1.14102e-05	ANAPC16
1.14943e-05	HN1
1.15577e-05	MACROD1
1.19086e-05	OGFRL1
1.20223e-05	VAMP7
1.20534e-05	UXT
1.21164e-05	NISCH
1.21254e-05	GYG
1.23177e-05	AKT1
1.24272e-05	UBL4A
1.24707e-05	TRAPPC1
1.25262e-05	GTF2H4
1.27398e-05	IFI35
1.28023e-05	STK17B
1.30472e-05	SAC3D1
1.30671e-05	PHB2
1.30965e-05	STK4
1.34453e-05	UBE2L6
1.39006e-05	MOB2
1.39615e-05	LY6C2
1.40198e-05	MCM5
1.40324e-05	STK16
1.42037e-05	FRAT2
1.42769e-05	DSTN
1.4487e-05	TUBA4A
1.46281e-05	TMED2
1.47818e-05	STK26
1.4993e-05	HSPE1
1.52432e-05	SH3BP1
1.52903e-05	FAM136A
1.53036e-05	COMMD1
1.57852e-05	RNASET2A
1.57868e-05	RAB4A
1.58878e-05	EVA1B
1.58969e-05	DPH6
1.60813e-05	ERI1
1.67446e-05	GTF2F1
1.68558e-05	CHMP5
1.68588e-05	RIC8A
1.76234e-05	PSIP1
1.79272e-05	AMZ2
1.80085e-05	VMA21
1.82415e-05	DUSP5
1.83699e-05	GDI2
1.88137e-05	CTSD
1.92862e-05	MTPN
1.9554e-05	POLA1
1.97171e-05	PAK2
2.01053e-05	TMEM242
2.0178e-05	MPHOSPH10
2.08298e-05	DDX1
2.10422e-05	IMPA1
2.11112e-05	LAMP1
2.21198e-05	PRKCDBP
2.29079e-05	CD27
2.30228e-05	INPP5K
2.39155e-05	RNF114
2.4139e-05	LTV1
2.44937e-05	SELENOS
2.48705e-05	HIKESHI
2.49733e-05	KDELR2
2.52039e-05	CASC4
2.54491e-05	CTSC
2.61517e-05	SMIM10L1
2.61899e-05	AP4S1
2.67551e-05	ZFP771
2.68366e-05	CFAP36
2.69124e-05	GLRX
2.71187e-05	SRSF9
2.77295e-05	RANBP1
2.77473e-05	ACBD6
2.83227e-05	ING1
2.8529e-05	ERICH1
2.87028e-05	PCP4L1
2.97354e-05	DTX3L
3.00962e-05	TFAP4
3.09776e-05	CDK2AP2
3.10689e-05	CCL9
3.16114e-05	NBN
3.16361e-05	ACYP1
3.19363e-05	H2AFY
3.21461e-05	ZBTB38
3.27181e-05	UNC50
3.27518e-05	PPIL4
3.42502e-05	ZFP637
3.42804e-05	MNAT1
3.44096e-05	SDF2
3.4417e-05	CSRP2
3.46011e-05	GID8
3.51313e-05	TMEM42
3.55437e-05	APH1A
3.59997e-05	PRPF38A
3.60919e-05	THOC3
3.6885e-05	MITD1
3.7286e-05	APOOL
3.77929e-05	AFAP1L1
3.7868e-05	TCP11L1
3.79732e-05	CASD1
3.81701e-05	BCKDK
3.90891e-05	PPP2R3C
3.92507e-05	RAB5C
3.9572e-05	PTP4A2
4.04319e-05	TRIM27
4.12951e-05	BPHL
4.15176e-05	BANF1
4.17944e-05	ARPC1A
4.21328e-05	DECR1
4.25523e-05	ZFP24
4.27145e-05	RCCD1
4.28222e-05	TMED4
4.3591e-05	TMEM230
4.3841e-05	IPO11
4.391e-05	SLC38A2
4.42448e-05	ASRGL1
4.43742e-05	DUSP12
4.46411e-05	MGAT4B
4.48608e-05	CCDC43
4.50519e-05	CECR2
4.56964e-05	TMEM60
4.5758e-05	XRCC6BP1
4.61089e-05	MXD4
4.63857e-05	CBX3
5.00032e-05	RIOK3
5.03643e-05	RAD21
5.03957e-05	ORAI3
5.04206e-05	TOMM34
5.12375e-05	RAB1A
5.22979e-05	WDR46
5.22996e-05	RBBP4
5.28889e-05	LIMS1
5.3761e-05	CERS2
5.3808e-05	NUDT9
5.45887e-05	FOXO1
5.46253e-05	PYURF
5.5828e-05	PPT2
5.61357e-05	DPM2
5.61509e-05	TTN
5.74804e-05	SH3KBP1
5.81883e-05	AVPI1
5.9022e-05	HDAC1
5.93023e-05	GTF2E2
5.9587e-05	MALSU1
5.96921e-05	GOLGA7
5.98335e-05	SNHG12
6.01177e-05	DEF6
6.02603e-05	MTAP
6.06157e-05	TPD52L2
6.08255e-05	SNX10
6.15338e-05	THAP3
6.42301e-05	TRNAU1AP
6.46921e-05	RILPL2
6.54701e-05	TRABD
6.86157e-05	SLC25A39
7.09527e-05	HERPUD1
7.12556e-05	AMDHD2
7.23231e-05	ATP5K
7.31715e-05	APOPT1
7.3591e-05	EZR
7.38355e-05	RBPJ
7.43582e-05	PDIA4
7.56814e-05	STX8
7.6504e-05	TPGS1
7.69344e-05	PTRHD1
7.71051e-05	BUB3
7.7284e-05	CHTF8
7.83633e-05	SDHAF2
7.88426e-05	FTL1
8.18064e-05	SERPINB1A
8.49395e-05	TOMM20
8.57709e-05	SASH3
8.59153e-05	SMIM3
8.60112e-05	SAP30L
8.60785e-05	ACAA1A
8.67484e-05	METTL21C
8.75688e-05	GPR171
8.99413e-05	PROX2
9.06863e-05	PPM1G
9.17278e-05	SIGMAR1
9.19101e-05	ZFP84
9.24014e-05	NCOA5
9.4872e-05	AVEN
9.51137e-05	GUCA1A
9.52323e-05	FYB
9.66365e-05	TRP53RKA
9.99638e-05	KIF3A
0.000101095	CLPX
0.000101874	SORD
0.000103446	SLC25A3
0.000103941	IER2
0.000108365	GRB2
0.000109553	UBE2D1
0.000110516	EIF4H
0.000111009	FLYWCH2
0.000111497	SIGIRR
0.000111746	MTFR1L
0.000113519	CUL5
0.000114919	IRAK1BP1
0.000115561	H2.Q7
0.00011617	DOK1
0.000116357	EMC4
0.000118387	ITGB1BP1
0.000119622	THOC5
0.000119922	MTHFD2L
0.000120707	ARPC1B
0.000122548	SLU7
0.000126186	CSRNP1
0.000128395	NDRG4
0.000128578	MICU2
0.000131312	EXOC3
0.000143095	SLC35B2
0.000145215	CLYBL
0.000145456	SIKE1
0.000145752	SNX20
0.000147008	COQ7
0.000148578	CEP57
0.000150303	GIMAP8
0.00015068	ADI1
0.00015104	ACP6
0.00015142	FBXO9
0.000151495	UBE2D3
0.000151509	IFT52
0.000151746	SLC16A11
0.000152872	TNIP3
0.000153235	RAB44
0.000155487	ACSL3
0.000155514	DEB1
0.000160092	PDCD2
0.000160362	ZFP580
0.00016093	FBXO22
0.00016319	TMEM219
0.000164503	EBNA1BP2
0.000166474	EXOSC9
0.000169266	CCS
0.000169791	NR2C2AP
0.000174602	CLCC1
0.000176689	DNASE2A
0.000180515	CCDC181
0.000181288	OGFR
0.000183515	WBSCR22
0.000184181	SRSF4
0.000184313	IFT27
0.00018541	PFDN6
0.000185461	CEP19
0.000187276	LCMT1
0.000190028	TRAF3IP3
0.000196269	EIF2B4
0.000198247	HMBS
0.000198903	HDGF
0.000199972	ADD1
0.000200047	RBM34
0.000200398	PPP2R2A
0.000201101	EIF2B2
0.000201334	COX18
0.000202683	PAFAH1B2
0.000204128	YIPF4
0.000205912	GLRA1
0.000208215	RABEPK
0.000208686	DUSP2
0.000210861	TRUB1
0.000211007	SDF2L1
0.000211318	DCXR
0.000211681	TMED1
0.000212942	RRAS
0.000213189	UBAC1
0.000215995	FAM134A
0.00021787	FANCE
0.000220829	CYBB
0.000222493	SLC25A17
0.000225202	CENPM
0.000227468	NMT2
0.000228732	PTCD2
0.000232405	MCUR1
0.000234364	MASP2
0.000235619	ZSWIM7
0.000237313	NCBP2
0.000240267	DDX49
0.000240969	PANK2
0.000242957	RNF113A2
0.000245848	FANCL
0.000246674	YKT6
0.000250523	SZRD1
0.000256146	ZEB1
0.000256368	CELA1
0.000260104	RNF14
0.000263064	DUT
0.000263331	UQCRB
0.000275282	FAM114A2
0.00027884	PYM1
0.000279187	YAE1D1
0.000281213	LGALS1
0.000281489	NCBP1
0.00028509	PF4
0.000294517	PDK3
0.000296327	CDH23
0.000297009	PUS1
0.00030111	HK2
0.000307582	NPL
0.000310154	KCNK7
0.000310344	DRG1
0.000312951	BEX4
0.000314346	DCTD
0.000324771	OCEL1
0.000328375	GRWD1
0.000329259	EIF4EBP2
0.00033006	PTPRE
0.000330856	UBXN6
0.000331771	HMGCL
0.000332815	ADGRG1
0.000345968	EIF3M
0.000349543	GP9
0.000350245	AIM2
0.000359411	CHCHD5
0.000359918	RSL1D1
0.000367557	CTDNEP1
0.000371802	ZFX
0.00037723	COX7C
0.000382961	UBE2D2A
0.000396139	GRSF1
0.000399266	R3HDM4
0.000408422	COMMD2
0.000409615	SOCS5
0.000411434	CCDC22
0.000418456	NEDD8
0.000421839	PBDC1
0.00042275	DCAF12
0.000425868	FBXL6
0.000427585	CFDP1
0.000427641	SCNM1
0.000427852	CDC40
0.000428482	SH3GL1
0.000440702	MSTO1
0.000442295	TOR2A
0.000442798	UBE2L3
0.000444281	RNF11
0.000448668	VTA1
0.000453292	ITM2A
0.000469598	BTK
0.000473265	MANBAL
0.000473955	MED30
0.000475692	TCF7L2
0.000475703	ARPP21
0.000481459	TSTA3
0.000482138	ZFP1
0.000502911	UBR7
0.000510716	PRELID2
0.000510867	ASNS
0.000511157	SAR1A
0.000520685	LYPLA2
0.000526581	NIT2
0.000532416	TRIOBP
0.000546716	SELENBP1
0.000548363	NAF1
0.000549998	HEATR6
0.000556691	AKIRIN2
0.000570254	BOLA2
0.000580245	RAN
0.000582296	AKR1E1
0.000585032	NUP43
0.000588022	IL2RG
0.000594336	FYTTD1
0.000607734	ITPA
0.000609964	PLSCR1
0.000625248	COQ5
0.000627156	CTXN1
0.000632901	MGMT
0.000646219	FIGNL1
0.000647514	ARF1
0.000647791	BET1
0.000652368	XRCC5
0.000669855	BLVRA
0.000669855	LAT
0.000674771	CRYZL1
0.000684479	CDPF1
0.000685015	HOMER3
0.000693594	CCT2
0.000695362	MED10
0.000701325	DOHH
0.000706814	LYSMD2
0.000710716	FLYWCH1
0.000714934	TSPAN6
0.000723536	ASCC1
0.000749122	PTPRA
0.000763436	CAMTA1
0.000781232	CASP6
0.000785084	TRIAP1
0.000818564	AEN
0.000819689	ECSCR
0.000824085	ALDH9A1
0.000827202	PRPS1L3
0.000830662	GOLT1B
0.000832597	RBX1
0.000841316	MFNG
0.0008594	BABAM1
0.000871	SEC13
0.000885021	RNF20
0.000903317	DERL1
0.000912303	SP140
0.000934209	H1F0
0.000937778	CTSL
0.000944021	AKAP13
0.000949438	CD53
0.00095302	ARPC2
0.000959974	PTPN12
0.000964578	CCDC28B
0.0010037	MORN2
0.00100801	HYPK
0.00100977	LGALS8
0.0010216	DUS1L
0.00103216	GGCT
0.0010571	POLR1E
0.00105968	FAM175B
0.00106304	TSPAN31
0.00106906	CKLF
0.00110709	ING5
0.00116414	MKKS
0.00117377	SMDT1
0.00117426	CLDND1
0.00119663	ZPR1
0.00122791	UBALD1
0.00127633	THADA
0.00128265	SLC25A5
0.00129376	DEXI
0.00130279	SURF1
0.0013044	CNTD1
0.00132554	MTDH
0.00135868	COX17
0.00135924	GBP7
0.00145642	ATPAF1
0.00145735	RWDD4A
0.00145786	TMEM123
0.00149397	PLA2G4A
0.00149641	PDLIM2
0.00152608	HOXA10
0.00153532	SHMT2
0.00155608	TMEM40
0.00155644	ABT1
0.00157698	CBR4
0.00158139	STK24
0.00158758	CCDC28A
0.00158856	QARS
0.00159078	LEO1
0.00159494	CDK7
0.00159653	AKR1C13
0.00160828	MRRF
0.00167837	NT5M
0.00168259	RBMX2
0.00169704	THAP2
0.00171955	COG8
0.0017491	PIGT
0.00175915	MECR
0.00176394	GUCY1A3
0.00177059	SLAMF1
0.00178833	MED21
0.00180778	ADA
0.00182885	DDX5
0.0018429	SAMHD1
0.00185083	CCDC9
0.00185936	TEX30
0.00186332	CAR3
0.00188313	RAB12
0.00191619	PECR
0.00193885	GIPC1
0.00195881	PPP1CA
0.00198258	WDYHV1
0.00199166	PELO
0.00202715	SUB1
0.00204074	WASH1
0.00205632	BCL2
0.00205662	CTSW
0.00206965	UBQLN2
0.0020845	MED4
0.00210451	RBM4B
0.0021198	CST3
0.00213081	ABI3
0.00215671	ZFP830
0.00217637	NUDT18
0.00221972	S100A9
0.00225606	HIF1A
0.00228265	YIPF3
0.00228955	THOC6
0.00232908	DNAAF2
0.00236589	KPNA4
0.00242302	COA6
0.00248075	IFT74
0.00249378	TMEM29
0.00255589	DUSP23
0.00257917	UCK1
0.00262335	SLC25A1
0.00263776	TOR1A
0.00272121	EID2
0.00272598	ADPRH
0.00279332	ITGA4
0.0028073	PGAM1
0.00281448	PNO1
0.00282903	ZC3H14
0.00285801	LARS2
0.00288526	ADRM1
0.00289012	SDHC
0.00289867	MEAF6
0.00292319	ELP3
0.0029317	MROH2A
0.00297799	CCDC91
0.00297855	OGFOD3
0.00299496	APEH
0.00303647	ZFP706
0.0030984	GMPR
0.00310704	WDR82
0.00312632	COA7
0.00315307	BAG2
0.00315597	PDAP1
0.00317325	PROSC
0.00327502	IRF9
0.00330836	JMJD6
0.00334277	CCM2
0.00334711	CCDC167
0.00339176	OARD1
0.00341792	KCNK12
0.0034188	THAP11
0.00342812	ALG14
0.00348431	RCSD1
0.00348746	MLX
0.0036301	DRG2
0.0036466	HSD17B11
0.00365526	DFNA5
0.00374528	ZFAND1
0.00375062	ERLEC1
0.00377725	DNAJA1
0.00380421	ASPN
0.00400625	ZFP36
0.00403306	SUCLA2
0.00405476	NEURL3
0.0040563	RNF166
0.0041852	MTHFD2
0.00418994	UBAC2
0.00420551	ISCA2
0.00425247	PTTG1IP
0.00430907	PDCD2L
0.00435043	ELOVL6
0.00444287	ATP5J2
0.00452961	TMEM203
0.00457271	TWF1
0.00458201	ZFPL1
0.0045949	TSEN34
0.00468499	PRADC1
0.00471316	PLEKHF2
0.00481931	CDCA4
0.00482687	NUDT16
0.00486484	UBXN8
0.00493576	CNOT7
0.00495806	NUDT2
0.0049878	AFP
0.00498786	ZFP467
0.00501681	GOSR2
0.00507024	TRMT10B
0.00507738	PEX11B
0.00520198	POLR3H
0.00526173	NOL7
0.00545622	FIZ1
0.00546126	EI24
0.00551416	NFE2L3
0.00555241	CLEC4E
0.00556479	IL16
0.005683	UHRF1
0.00576467	ZFP414
0.00586911	CAMK2D
0.00587023	RCN3
0.00591462	ECD
0.0059587	TTC33
0.00601587	SMG7
0.00603529	IVD
0.00610591	MAZ
0.00612134	CYTIP
0.00612536	PIGF
0.00615231	SELENOT
0.00628322	COMTD1
0.00629004	PLEKHO2
0.00632689	AIMP1
0.00633134	S100A8
0.00647032	RNF115
0.00647608	COMMD5
0.00648602	TBXAS1
0.00651277	LRRC4
0.00661085	SLC25A51
0.00670488	RGS20
0.00674585	FAHD1
0.00674658	PRKAG1
0.00684234	YRDC
0.00692106	LYRM9
0.00694592	ERCC1
0.00698663	CD59A
0.00708719	ARMC10
0.00709228	LSM7
0.00712525	NECAP2
0.00726165	NAE1
0.00730221	TXNRD3
0.00733195	RNASEL
0.00747273	EIF1AX
0.0075	SEC22B
0.00765902	ZFP746
0.00786975	BRCC3
0.00792366	WBP2
0.00798414	CYTH2
0.00800566	KLF3
0.00805973	IFI44
0.00808967	SEC61B
0.00820912	GPALPP1
0.00826067	LZTFL1
0.00841721	CGRRF1
0.00842842	FARS2
0.0084348	GCAT
0.00845811	POFUT2
0.00869913	ZCWPW1
0.00879546	MGST3
0.00901524	ALKBH6
0.00919751	TSACC
0.00919956	ABHD8
0.00955024	EIF4E3
0.00957161	ACTR6
0.00971421	CWC22
0.00971727	KDM5B
0.00978527	HEXA
0.00995327	RDH14
0.0100399	ATP5S
0.0100421	UCHL4
0.0100894	BLVRB
0.0101009	CEP350
0.0101488	CRISPLD1
0.0102489	KAT8
0.0105086	CISD3
0.0105828	ITGAE
0.0106113	POLR3G
0.0106982	SNX1
0.0110383	ISG20
0.0111226	TSNAX
0.0111864	PRKRA
0.0115744	DNAJC17
0.0115965	RPAIN
0.0116352	NR1H2
0.0116407	RTCA
[truncated: 159 more rows]

## Sheet: Cluster2_anal
p_val_adj	gene
1.75742e-236	IGKC
3.48526e-199	IGHM
1.60595e-133	HSP90AB1
2.94276e-109	PPIA
8.38741e-104	HSP90AA1
5.59639e-94	ANP32B
2.63603e-84	SYCE2
3.55642e-78	DCTPP1
7.81057e-78	NAP1L1
2.93645e-77	NRGN
3.67368e-77	LIG1
1.57272e-75	YBX1
2.58796e-72	ACTB
1.24109e-71	STMN1
3.98244e-71	DNPH1
1.38277e-69	CD48
3.853e-69	NOP10
1.15462e-68	DHFR
2.2485e-65	SRM
7.4629e-64	PFN1
1.22853e-63	EIF5A
2.18449e-62	CDK4
4.97049e-62	TMEM238
7.3679e-61	CUTA
1.11711e-60	PA2G4
1.34099e-59	H1FX
1.98547e-59	UNG
1.8303e-58	TPI1
2.5324e-58	NENF
4.72286e-58	SIVA1
7.24021e-58	ALYREF
3.20202e-56	H2AFY
1.92919e-55	NELFE
2.95678e-55	GALK1
7.21558e-55	SKP1A
1.22524e-54	FTH1
1.61863e-54	MSL3
1.72978e-54	FABP5
6.73701e-54	VAMP5
1.23809e-53	RNASEH2A
2.47178e-53	PLEKHJ1
2.57656e-53	MCM3
3.02427e-53	NEFH
5.9664e-53	PTGES3
1.91592e-52	BOLA3
2.57728e-52	TIMM50
4.09274e-52	CLTB
1.38074e-51	PRTN3
2.99797e-51	MCM7
8.64524e-51	STRA13
1.04212e-50	PRIM1
1.34817e-50	TIPIN
1.6166e-50	SAMSN1
3.14039e-50	YIF1B
3.44389e-50	GSPT1
4.64708e-50	PPDPF
5.16422e-50	ATP5G1
1.05985e-49	NT5C3B
1.77706e-49	HAT1
1.80815e-49	CENPM
3.43657e-49	AES
5.11482e-49	RAN
2.80426e-48	RFC2
9.05768e-48	PPIL1
1.33106e-47	VEGFB
1.77292e-47	FUNDC2
3.4258e-47	CHAF1B
3.72143e-47	TK1
5.28378e-47	NAA38
7.16823e-47	PEBP1
1.41178e-46	YBX3
1.61993e-46	GCLM
3.79421e-46	EDF1
6.44684e-46	PTRH2
7.56137e-46	PPIE
7.57255e-46	NSA2
4.11258e-45	NPM1
4.91184e-45	SELENOW
9.86363e-45	NINJ1
1.07251e-44	NME4
2.1151e-44	PYCRL
4.92807e-44	SPATA24
4.9456e-44	VPREB1
5.21245e-44	NMRAL1
5.45664e-44	TMEM176B
5.89505e-44	APEX1
9.1811e-44	APRT
9.32875e-44	ATOX1
1.05826e-43	PDRG1
1.60694e-43	MALAT1
1.61281e-43	FAM111A
4.07287e-43	APOA1BP
5.6716e-43	NOLC1
6.46564e-43	TFDP1
7.13695e-43	CHCHD6
8.55226e-43	MTX2
1.03011e-42	NKG7
1.08998e-42	NHP2
1.18359e-42	IFITM1
1.29181e-42	COX5B
1.60389e-42	LSM12
2.31461e-42	OXCT1
2.4569e-42	CHEK1
2.57765e-42	WBP5
2.62223e-42	IFITM3
2.97385e-42	GTF3A
4.51199e-42	RANBP1
5.25773e-42	MAP2K2
6.12655e-42	NOP58
7.29429e-42	EMP3
9.59777e-42	ZMAT2
1.75077e-41	MED19
2.51297e-41	WDR18
2.74204e-41	SPCS1
2.96302e-41	DHRS4
3.3863e-41	HELLS
4.05028e-41	RNASEH2B
6.32491e-41	ECH1
8.3378e-41	BSG
8.38527e-41	RPA2
9.54234e-41	CCNE2
1.28562e-40	TUBB5
1.55521e-40	RAB38
1.87875e-40	LAGE3
2.12446e-40	TSPAN4
2.75132e-40	ZBTB12
3.37786e-40	ECI1
3.89656e-40	TRAPPC6A
5.00318e-40	FAM162A
7.31502e-40	MORF4L1
7.60256e-40	RAD51AP1
8.19135e-40	FIGNL1
8.31234e-40	PIN1
8.8433e-40	SLC25A5
9.28378e-40	MCM5
1.07713e-39	DPY30
1.18925e-39	OST4
2.9384e-39	TPM1
3.00735e-39	FEN1
4.04374e-39	BEX3
4.79172e-39	TMEM205
5.18362e-39	HIGD1A
9.7418e-39	TAGLN2
1.00911e-38	HSBP1
1.68556e-38	DNAJC19
1.7986e-38	RFC4
2.28066e-38	CD34
2.30982e-38	RBP1
2.3544e-38	CTLA2A
2.57762e-38	EBF1
3.49456e-38	ATXN7L3B
3.64155e-38	TMCO1
3.99495e-38	RNPS1
4.55546e-38	SET
5.08294e-38	SPINT2
6.04433e-38	SPR
6.33601e-38	FXN
9.53586e-38	PPA1
9.63561e-38	IDH2
1.17563e-37	DTD1
1.38352e-37	ATPIF1
1.86546e-37	NOP16
1.88837e-37	SFR1
2.25879e-37	GMNN
2.26872e-37	ATIC
2.28392e-37	ACAT1
2.57458e-37	NXT1
2.57718e-37	MCM4
2.70174e-37	SERF1
3.55253e-37	SELENOH
3.65317e-37	H2.DMA
4.64399e-37	HMGA2
4.86325e-37	NRM
4.88605e-37	CENPK
5.06071e-37	FMC1
5.80312e-37	GUK1
6.69231e-37	PCBD2
7.99054e-37	SDHB
8.09648e-37	TWISTNB
9.00099e-37	CCDC34
9.02094e-37	GPX4
9.45889e-37	WDR12
1.12292e-36	LAP3
1.15388e-36	AP2S1
1.95503e-36	GINS1
2.06702e-36	S100A1
2.12335e-36	MRFAP1
2.19972e-36	IMPDH2
2.43578e-36	EMC10
3.04789e-36	IFI27
3.70488e-36	UCHL5
3.79649e-36	TXN1
5.89305e-36	CENPH
7.27415e-36	SUMO3
7.49236e-36	MRTO4
8.5566e-36	TXN2
9.29395e-36	PHPT1
1.17549e-35	MPC2
1.24044e-35	EIF4A3
1.34536e-35	CIAPIN1
1.42931e-35	SUCLG2
1.43541e-35	SPTSSA
1.85315e-35	HPRT
2.71017e-35	SUMO2
2.9974e-35	C1D
3.15437e-35	PPP1R35
3.1931e-35	MPV17L2
3.29781e-35	USP1
4.07588e-35	DNMT1
5.41233e-35	BASP1
5.67867e-35	WDR77
6.16764e-35	PGLYRP1
6.25301e-35	DOK2
7.35082e-35	BEX1
7.59325e-35	UBE2E3
7.92333e-35	HSD17B12
8.0949e-35	BEX6
9.28701e-35	CETN2
9.69467e-35	LTV1
1.04251e-34	ISOC1
1.08542e-34	PRPF31
1.09803e-34	TKT
1.18243e-34	RALY
1.42778e-34	SPC24
1.76941e-34	LST1
1.83248e-34	POLE3
2.07628e-34	SREK1IP1
2.13493e-34	NFIC
2.23495e-34	TRP53
2.3559e-34	TMA16
3.02195e-34	SMCO4
3.30878e-34	LSM3
4.33583e-34	RPF2
4.98303e-34	KLK8
6.71463e-34	MB21D1
6.9595e-34	SERF2
7.09851e-34	MED28
7.56307e-34	TSPAN3
8.49477e-34	IDH3A
1.54948e-33	ANAPC11
1.63431e-33	HN1L
1.81582e-33	PGAM1
2.13768e-33	STUB1
2.34142e-33	ANP32A
2.45571e-33	TECR
2.67832e-33	CLPP
2.69106e-33	EXO1
2.73647e-33	CSRP1
2.82894e-33	RBBP7
2.87684e-33	EIF4EBP1
3.04709e-33	ZCCHC17
3.5151e-33	HAUS1
3.52859e-33	CYCS
4.19838e-33	IK
4.63026e-33	UMPS
5.29477e-33	EEF1A1
6.16558e-33	RNF168
6.51727e-33	MYDGF
6.54348e-33	YDJC
7.66166e-33	MTCH1
7.89908e-33	FAM69B
8.71061e-33	ELF2
8.95827e-33	CISD1
1.0134e-32	WDR61
1.08612e-32	VAMP8
1.09452e-32	ZWINT
1.34425e-32	PRPF19
1.5294e-32	IDH3G
1.93799e-32	PSIP1
2.01131e-32	TCEB1
2.36793e-32	CLNS1A
2.51385e-32	RIPK3
2.85983e-32	BAX
3.38922e-32	TCTEX1D2
3.66685e-32	ZNHIT1
4.00399e-32	STK26
4.04303e-32	NUDT14
4.05735e-32	AUNIP
4.7392e-32	POLR2E
5.12843e-32	UQCR10
6.42206e-32	POLR2D
6.70072e-32	PRDX2
7.0189e-32	ACADL
7.84987e-32	RUVBL2
7.90637e-32	NOP56
8.19001e-32	UTP11L
9.15538e-32	TRBC1
9.31634e-32	SMIM11
1.04037e-31	SF3B5
1.07314e-31	DTL
1.27251e-31	ATP5J
1.29706e-31	TRAPPC5
1.36455e-31	HACD1
1.47768e-31	VKORC1
1.67964e-31	BST2
1.781e-31	H2AFZ
2.02351e-31	PGP
2.42131e-31	HDDC2
3.03279e-31	RWDD1
3.19701e-31	NSFL1C
3.2488e-31	KPNA3
3.37182e-31	ATP5E
4.56104e-31	SNX3
4.74259e-31	HMGN5
4.96886e-31	UQCC2
5.04448e-31	IGFBP4
5.21911e-31	ORC6
5.5162e-31	HINT1
6.07002e-31	POLD2
6.31586e-31	PHAX
8.37367e-31	DCPS
8.54888e-31	MED9
8.73281e-31	RAB8A
9.7949e-31	PIGX
9.87823e-31	MORF4L2
1.06426e-30	CDC5L
1.10741e-30	PFDN1
1.51829e-30	PKM
1.61262e-30	YWHAH
1.81451e-30	SNAPC5
2.19974e-30	SPC25
2.33318e-30	SMIM4
2.41453e-30	REXO2
2.71912e-30	EIF4E
3.23075e-30	PRKCDBP
4.33403e-30	CDCA7
4.36848e-30	RBMXL1
4.56937e-30	SMAP1
4.69665e-30	ABHD11
5.63514e-30	LSM2
6.12092e-30	CHRAC1
6.44859e-30	CUEDC2
6.71147e-30	CHD3OS
6.83823e-30	DTYMK
7.17066e-30	BOLA1
7.3456e-30	SMYD2
7.94864e-30	BIN2
8.88816e-30	DYNLRB1
1.061e-29	Sept1
1.06467e-29	CHAF1A
1.07659e-29	KLHDC2
1.14405e-29	MEAF6
1.2404e-29	TONSL
1.24054e-29	CEP57
1.25282e-29	RUVBL1
1.45228e-29	RNASEH2C
1.5918e-29	CCDC167
1.73627e-29	THYN1
1.83579e-29	CASP3
1.94362e-29	ISYNA1
2.10885e-29	TMEM70
2.12695e-29	ANKRD49
2.12901e-29	EIF6
2.14723e-29	DDOST
2.171e-29	RFC5
2.63169e-29	UTP3
2.63293e-29	NT5DC2
2.66486e-29	SRP19
2.72494e-29	ETAA1
3.07863e-29	CLEC4E
3.30401e-29	POLDIP2
3.39544e-29	UBL4A
3.4402e-29	U2AF1
3.45431e-29	TST
3.48277e-29	FKBP1A
3.52219e-29	COA3
3.60627e-29	EGFL7
4.54254e-29	YWHAB
5.34145e-29	NPM3
5.36136e-29	SF3A3
5.72282e-29	TCEB2
7.38673e-29	SFXN1
7.68426e-29	TUBA1B
8.89456e-29	SARS
1.14128e-28	PPIH
1.20316e-28	COX14
1.24471e-28	AP1S1
1.32864e-28	UBE2M
1.63119e-28	DUT
1.83673e-28	GPATCH4
1.8496e-28	EIF1A
1.95702e-28	FGFR1OP2
2.08895e-28	SSSCA1
2.14663e-28	CTSG
2.17802e-28	RDX
2.50012e-28	SMIM19
2.53064e-28	PBDC1
3.04934e-28	EID1
3.14394e-28	ADGRL4
3.23925e-28	AVEN
3.25165e-28	LMO2
3.37507e-28	EXOSC5
3.952e-28	CISD2
4.29285e-28	SLMO2
4.43619e-28	PDIA3
4.61207e-28	SIGMAR1
4.84185e-28	BAG2
4.99201e-28	SIN3B
5.24252e-28	DNAJC9
5.74714e-28	AURKAIP1
5.79299e-28	KDELR1
6.06586e-28	PARP2
6.09358e-28	TUBA4A
7.04114e-28	AK2
7.29037e-28	COMMD1
7.42455e-28	BCAP29
7.84035e-28	NFIX
8.07211e-28	EEF1AKMT1
8.82561e-28	GLO1
8.97911e-28	MAK16
9.72852e-28	RP9
9.95224e-28	UBR7
1.04093e-27	UQCRC1
1.10089e-27	HMGB3
1.42433e-27	S100A10
1.42823e-27	RGS19
1.46312e-27	NANS
1.52411e-27	POLD3
1.5343e-27	UFC1
1.59916e-27	FKBP4
1.65104e-27	GTF3C6
1.75589e-27	NAA50
1.97775e-27	VRK1
2.12067e-27	NCF4
2.27315e-27	MYL12A
2.44834e-27	FARSA
2.48757e-27	SWI5
2.75206e-27	POLR2F
2.93908e-27	COTL1
3.72102e-27	EEF2KMT
3.76108e-27	POLR3K
3.90169e-27	CSNK2A1
3.95668e-27	VPS29
4.06872e-27	PPP1R11
4.78902e-27	ENY2
4.88241e-27	CCND1
5.13251e-27	GNAI2
5.2256e-27	COMTD1
5.78445e-27	FKBP2
5.83419e-27	DTNBP1
6.0128e-27	PBK
6.11771e-27	EIF1AX
6.2098e-27	TIMM10
6.76286e-27	BRI3
6.89075e-27	NIFK
6.96577e-27	HSPBP1
7.36825e-27	EXOSC1
7.93504e-27	GTPBP4
8.03108e-27	RFC3
8.71482e-27	TOPORSOS
8.72397e-27	CYC1
8.89464e-27	SRRM1
9.69607e-27	TXNL1
9.8321e-27	USMG5
9.88712e-27	COPS4
1.01882e-26	ELANE
1.16197e-26	APITD1
1.20642e-26	AASDHPPT
1.21451e-26	COX7B
1.2387e-26	MFSD10
1.25705e-26	KTI12
1.31156e-26	SDF2L1
1.44009e-26	UCHL3
1.74805e-26	RBM3
2.00969e-26	MTHFD2
2.03105e-26	CFL1
2.12451e-26	CENPB
2.13333e-26	GFER
2.26225e-26	PUM3
2.45537e-26	TCEA1
2.55555e-26	STOML2
2.85683e-26	S100A13
3.62449e-26	SUGT1
3.64744e-26	GINS4
3.6509e-26	HAUS8
3.84037e-26	MCM2
3.96439e-26	DEK
4.10962e-26	SETD6
4.26575e-26	DDX1
4.34349e-26	PRKRIR
4.41625e-26	COPS3
4.48289e-26	ARL6IP4
4.77051e-26	PPIG
5.4029e-26	GATM
5.69277e-26	PIH1D1
5.79226e-26	TAF10
5.87554e-26	NUDC
5.91045e-26	IMP4
6.05343e-26	THOC7
6.21035e-26	DGUOK
6.29663e-26	CEBPZ
7.0413e-26	SNW1
7.8526e-26	NPEPL1
8.29844e-26	SLC25A3
8.43729e-26	POP5
8.84049e-26	COX5A
9.01877e-26	WASF2
9.60021e-26	CD3EAP
9.93655e-26	MTAP
1.00073e-25	POP7
1.07063e-25	UBE2E1
1.13431e-25	ZC3H15
1.24502e-25	GLOD4
1.36359e-25	GTF2F1
1.37809e-25	RSL24D1
1.40175e-25	NIP7
1.51496e-25	PAIP1
1.67669e-25	GNG5
1.69996e-25	GLUD1
1.73312e-25	NTMT1
1.74004e-25	ARL6IP5
1.975e-25	ITGB3BP
2.04895e-25	ATP5C1
2.07329e-25	ADSL
2.16212e-25	CHCHD3
2.23626e-25	MDH2
2.26186e-25	CDC6
2.27667e-25	SMNDC1
2.33701e-25	MRI1
2.39676e-25	MTFR2
2.43652e-25	BCKDK
2.47224e-25	ZMYND19
2.48447e-25	HPF1
2.48729e-25	SRGN
2.74052e-25	CBLL1
2.75329e-25	TSSC4
2.80689e-25	MYG1
2.99142e-25	MACROD1
3.40445e-25	HIRIP3
3.42242e-25	TDRKH
3.89998e-25	FAM92A
3.91163e-25	METTL1
3.96063e-25	PHGDH
4.16552e-25	TAF6L
4.17184e-25	COX20
4.65878e-25	RRM1
4.67793e-25	METRN
4.70954e-25	SMC6
4.73428e-25	TIMM17A
5.12133e-25	CDC123
5.47706e-25	PCGF6
5.84652e-25	PARL
6.10578e-25	SSBP4
6.18703e-25	IL11RA1
6.53637e-25	EHD4
7.25586e-25	MPC1
7.69705e-25	CTLA2B
7.73973e-25	CINP
8.73921e-25	LIN37
9.22329e-25	PITPNB
9.67356e-25	PAM16
1.04459e-24	SHISA8
1.04606e-24	TAF12
1.04733e-24	IQGAP2
1.11519e-24	MPHOSPH6
1.15859e-24	MAD2L1
1.17052e-24	ATP6V0E
1.1805e-24	GADD45GIP1
1.1968e-24	LMO1
1.21745e-24	IMMT
1.29864e-24	TMEM176A
1.31709e-24	ALDH2
1.36049e-24	HSPE1
1.39868e-24	PRDX1
1.41477e-24	TMEM147
1.46668e-24	WDR76
1.52002e-24	Sept2
1.65146e-24	CKS1B
1.65683e-24	GKAP1
1.79394e-24	SMN1
1.83527e-24	SLC25A39
1.93329e-24	TIMM8B
1.94565e-24	LYAR
1.96201e-24	NABP2
2.04131e-24	MED29
2.14478e-24	ABHD14A
2.49654e-24	RGS18
2.52744e-24	TMED3
2.54675e-24	AMDHD2
2.91281e-24	H2AFJ
3.18102e-24	TADA2A
3.46476e-24	UHRF1
3.57474e-24	PARK7
3.60026e-24	BCCIP
3.78453e-24	UBE2N
3.89427e-24	CHMP2A
4.15341e-24	PPIF
4.32579e-24	GLRX2
4.45637e-24	POLR2H
4.54381e-24	SMIM12
4.60204e-24	BRCA2
4.82019e-24	EIF3J2
4.90613e-24	PHYKPL
4.96353e-24	B9D2
5.16607e-24	RAD51
5.94737e-24	TSPAN32
6.81915e-24	SLBP
7.04773e-24	E2F1
7.16706e-24	GSTO1
8.41632e-24	EIF2B3
8.69403e-24	NSMCE2
9.32029e-24	DAZAP1
1.01272e-23	TEN1
1.05862e-23	SDHAF1
1.12742e-23	UTP14A
1.1935e-23	CD320
1.22974e-23	NOP14
1.26161e-23	H2AFV
1.42727e-23	HCFC1R1
1.54933e-23	SHMT1
1.55954e-23	CNIH4
1.60805e-23	MYL12B
1.63555e-23	BAD
1.78043e-23	GEMIN6
1.92719e-23	H2.KE6
2.17773e-23	TMEM14C
2.21761e-23	SMARCB1
2.24321e-23	NIPSNAP1
2.24614e-23	IFRD2
2.25347e-23	AAMP
2.28351e-23	MED7
2.30279e-23	GLTP
2.52297e-23	AMD1
2.58017e-23	IMPA2
2.61805e-23	TGS1
2.69809e-23	CARD19
2.79403e-23	ANAPC13
3.00982e-23	ATXN10
3.14542e-23	MND1
3.47088e-23	POMP
3.54835e-23	HEMGN
3.79312e-23	LAS1L
4.30201e-23	CENPP
4.71135e-23	HTATSF1
4.84467e-23	NUDT1
4.92381e-23	OLA1
5.20704e-23	FAM98B
5.52255e-23	MECR
6.14977e-23	RAMP1
6.43729e-23	DAP3
7.1818e-23	WAPL
7.26801e-23	TMEM97
7.88267e-23	THUMPD1
8.15705e-23	PNO1
8.17037e-23	TMEM261
8.18571e-23	BTF3
8.19022e-23	GAR1
8.28221e-23	TRMT112
8.93888e-23	CHCHD7
9.34128e-23	GPR65
9.35749e-23	PLA2G16
9.63403e-23	GGCT
9.7513e-23	SLC29A1
1.0049e-22	INIP
1.06077e-22	CDC37
1.0623e-22	RSL1D1
1.11249e-22	PLA2G4A
1.18039e-22	GRWD1
1.18884e-22	FBL
1.20551e-22	BCL7C
1.23902e-22	SNX6
1.24337e-22	DNAJC8
1.2625e-22	TNFRSF18
1.27361e-22	NSRP1
1.37451e-22	PINX1
1.39284e-22	ESD
1.40845e-22	CYB5A
1.44642e-22	EXOSC7
1.45516e-22	PHF5A
1.51102e-22	SPAG7
1.53481e-22	TOMM40
1.55946e-22	TXNL4A
1.59226e-22	UBE2V2
1.61557e-22	PFKL
1.6447e-22	FAM32A
1.72894e-22	VPREB3
1.76621e-22	RRS1
1.80406e-22	MCEE
1.87383e-22	NEDD4
1.92873e-22	TSN
1.95084e-22	VAPB
1.99197e-22	CRIPT
2.01501e-22	HMBS
2.03216e-22	GCHFR
2.0841e-22	CNBP
2.14406e-22	CRNKL1
2.18973e-22	ASRGL1
2.27148e-22	EIF1AD
2.30606e-22	PPAT
2.32798e-22	ELOF1
2.40207e-22	CCDC107
2.60308e-22	EEF1B2
2.604e-22	NUDT2
2.78421e-22	TRMT6
2.79579e-22	ISCU
2.80355e-22	SGF29
2.85723e-22	FH1
3.05361e-22	YRDC
3.08904e-22	FXYD5
3.10576e-22	RTN4
3.17148e-22	MTCH2
3.21692e-22	CCDC86
3.36324e-22	HDDC3
3.89499e-22	TIMM13
4.00958e-22	THOC3
4.09763e-22	HIST1H1B
4.38129e-22	GCAT
4.57443e-22	METAP2
4.67809e-22	LYZ2
4.84653e-22	DNAJC15
4.84899e-22	FAM212A
5.21896e-22	TSG101
5.28225e-22	NCBP2
5.29615e-22	KRAS
5.3538e-22	CNIH1
5.65606e-22	ZFP593
5.73969e-22	SF3A2
6.1738e-22	PMM1
6.25725e-22	PAK1IP1
6.37481e-22	NKAP
6.45778e-22	ACBD3
6.71433e-22	NOL8
7.03446e-22	CLSPN
7.40754e-22	NCL
7.69595e-22	GMDS
8.06353e-22	NMT2
8.20498e-22	AGPAT2
8.24025e-22	TBCB
8.47219e-22	UBE2G1
8.60671e-22	PMF1
8.94318e-22	IRAK1BP1
9.15922e-22	TOMM22
9.38172e-22	PELO
9.42461e-22	MESDC2
9.73715e-22	CSRP2
1.01206e-21	C1QBP
1.08298e-21	DNTTIP2
1.09142e-21	MYCBP
1.13176e-21	CNTLN
1.18368e-21	CMPK1
1.18642e-21	ZFP422
1.22133e-21	RBM42
1.33935e-21	HAUS7
1.45609e-21	LDHA
1.47394e-21	TYMS
1.55243e-21	EMD
1.58979e-21	AIG1
1.62464e-21	PHB
1.64695e-21	APIP
1.68417e-21	RHEB
1.71961e-21	ORAI1
1.89274e-21	HDAC2
2.00559e-21	OAT
2.05056e-21	TRAPPC4
2.05859e-21	TIMM17B
2.16648e-21	CYBA
2.2328e-21	NUP43
2.27885e-21	AIMP2
2.28601e-21	HRAS
2.45602e-21	TFAM
2.48985e-21	WDR75
2.53518e-21	TMED1
2.58667e-21	COQ2
2.70132e-21	DDX27
2.71e-21	PPP2R3C
2.73874e-21	MED8
2.76257e-21	IFITM2
2.80457e-21	PPP1R2
2.96502e-21	DSCC1
3.15805e-21	TSNAX
3.37791e-21	AURKB
3.47536e-21	EMG1
3.78862e-21	TEX261
4.25065e-21	DHX15
4.55381e-21	ANGPT1
4.62966e-21	POLE4
4.79473e-21	VAMP7
4.81719e-21	EIF3I
4.95528e-21	OTOS
4.99739e-21	WBP4
4.99795e-21	MIEN1
5.08588e-21	AIFM1
5.11116e-21	AFP
5.13008e-21	MSRA
5.31681e-21	TRNAU1AP
5.34664e-21	LIPT2
5.55732e-21	LARP7
5.57072e-21	RNF219
5.9641e-21	UQCRC2
6.39564e-21	FAM60A
6.40356e-21	DDX49
6.52347e-21	SAAL1
6.94461e-21	PES1
7.21957e-21	CCNH
7.32561e-21	CDK2AP1
7.38926e-21	DDX56
7.49559e-21	PRPS1
7.64642e-21	NUDCD2
7.84939e-21	RCN1
8.1318e-21	DKC1
8.64593e-21	NUP37
9.11382e-21	ABCF1
9.34546e-21	CD81
9.41741e-21	NASP
9.92171e-21	JCHAIN
1.00452e-20	CYB5R3
1.02193e-20	BMYC
1.061e-20	GLRX3
1.06896e-20	NSMCE4A
1.09536e-20	R3HCC1
1.09863e-20	FCER1G
1.10095e-20	GMPS
1.1419e-20	S100A11
1.222e-20	ZBTB8OS
1.25763e-20	NUDCD3
1.26634e-20	AHSA1
1.30944e-20	TXNDC9
1.31763e-20	FAM104A
1.32041e-20	ATP6V1F
1.33138e-20	SDF4
1.35178e-20	BZW2
1.35506e-20	CREG1
1.37695e-20	RBM17
1.39619e-20	EIF3G
1.42844e-20	BZW1
1.467e-20	EXOSC4
1.62479e-20	TRAP1
1.63944e-20	LSM6
1.64614e-20	ACP1
1.85598e-20	COPS6
1.90541e-20	March2
2.28235e-20	JAGN1
2.35576e-20	SSNA1
2.37837e-20	GART
2.42609e-20	CTNNBL1
2.45079e-20	EMC2
2.46102e-20	UCK1
2.62288e-20	H13
2.64281e-20	CDCA7L
2.67281e-20	TMX2
2.68677e-20	PRDX4
2.73929e-20	KDELR2
2.75328e-20	TRNT1
2.98332e-20	ATP5D
3.07538e-20	STK16
3.09741e-20	LTC4S
3.22625e-20	CNPY2
3.34148e-20	SEC11A
3.4792e-20	MCM6
3.71237e-20	HMOX2
3.93404e-20	NAP1L4
3.9782e-20	ABCE1
4.0886e-20	CAPZA2
4.1865e-20	DENR
4.19939e-20	CDK1
4.23227e-20	E2F6
4.48701e-20	COX6B1
4.61081e-20	RBBP8
4.78822e-20	SF3B6
5.00323e-20	ARL6IP6
5.10433e-20	CENPW
5.26931e-20	YAF2
5.40007e-20	TRAPPC1
5.43356e-20	SLC25A4
5.4932e-20	CERS2
5.5031e-20	TSTA3
5.81987e-20	MPHOSPH10
5.90549e-20	CACNA1A
5.99244e-20	MBD3
6.07899e-20	ANXA4
6.81801e-20	MCTS1
6.8476e-20	SSR2
6.88153e-20	CFDP1
6.92265e-20	COMMD3
6.92632e-20	PRMT1
7.15026e-20	ROMO1
7.19737e-20	SUCLG1
7.50643e-20	OGFOD3
7.81283e-20	PDCD6
7.88392e-20	PHB2
8.27053e-20	HSCB
8.60764e-20	BLVRA
8.78299e-20	DNTTIP1
8.8011e-20	EIF3L
9.07152e-20	PPID
9.1246e-20	SP110
9.13308e-20	ACTL6A
9.77384e-20	YEATS4
9.84752e-20	ACOT7
9.88504e-20	TDP2
1.02843e-19	EGLN3
1.14514e-19	GNB2
1.1602e-19	COPE
1.20757e-19	RTFDC1
1.21054e-19	TTC1
1.25372e-19	SHMT2
1.25953e-19	ARL2
1.2764e-19	OCIAD1
1.28633e-19	MPP6
1.31268e-19	CCT4
1.31742e-19	SMS
1.35346e-19	CAPZB
1.39398e-19	WDR83OS
1.45337e-19	ATP5G2
1.45815e-19	LRPAP1
1.46716e-19	RCL1
1.47198e-19	IFT20
1.48958e-19	FKBP3
1.52655e-19	DGCR6
1.53229e-19	OGFRL1
1.53732e-19	SELENOK
1.58813e-19	TUBB6
1.65445e-19	SCO2
1.6796e-19	BANF1
1.68688e-19	AVPI1
1.75992e-19	PPIC
1.78315e-19	NUDT19
1.81787e-19	FTSJ3
1.88049e-19	ING2
1.93346e-19	CDC42
1.96772e-19	SMC1A
1.98032e-19	ATAD5
1.99023e-19	VDAC2
2.15747e-19	CNPY3
2.29096e-19	BRIX1
2.34046e-19	SERPINA3G
2.45991e-19	TMEM237
2.59755e-19	SAP30
2.65145e-19	EIF4A1
2.70293e-19	FAM49B
2.78636e-19	COX6B2
2.90137e-19	EBP
2.94043e-19	TUFM
3.05518e-19	CDC34
3.13837e-19	APBB1IP
3.26545e-19	VDAC3
3.40263e-19	CARNMT1
3.41075e-19	PPP1R7
3.44313e-19	SLC9A3R1
3.45958e-19	GNPNAT1
3.53584e-19	ZCWPW1
3.61747e-19	ARL2BP
3.6289e-19	CDCA5
3.67156e-19	ALG5
3.70376e-19	UBE2L3
3.79577e-19	UBAC1
3.96117e-19	PNKD
4.10346e-19	MANF
4.17591e-19	DYNLL2
4.29342e-19	ZCCHC10
4.34678e-19	KDM1A
4.59315e-19	BOD1
4.67266e-19	DNLZ
4.69484e-19	TMEM5
4.76497e-19	HAUS4
4.78311e-19	CAPNS1
4.92824e-19	TIMM10B
4.9351e-19	ACAT2
5.24901e-19	DDX21
5.29057e-19	ANKRD10
5.32316e-19	TSEN15
5.53659e-19	TMEM208
5.96734e-19	ILKAP
6.67282e-19	HADHB
6.71383e-19	FIS1
6.73673e-19	ECHS1
6.7961e-19	SAMM50
6.86359e-19	ERH
7.07424e-19	TMEM107
7.10117e-19	ELAVL1
7.26431e-19	PSPH
7.3733e-19	PPAN
7.5818e-19	CAPZA1
7.68215e-19	CASC4
7.81674e-19	CENPQ
7.9682e-19	FKBP8
7.96902e-19	ERI3
7.99969e-19	NUDT21
8.27752e-19	RTCB
8.58551e-19	ASF1B
8.70025e-19	LIAS
8.70375e-19	POLR2M
9.09095e-19	BEX4
1.02062e-18	HINT2
1.02775e-18	METTL9
1.11929e-18	SMU1
1.14817e-18	SDHA
1.16593e-18	RBMX2
1.18204e-18	ZNHIT3
1.26641e-18	GPS2
1.33838e-18	PRELID1
1.35139e-18	PRORSD1
1.37554e-18	FLOT1
1.44271e-18	STAP1
1.48948e-18	ZFP664
1.50104e-18	CHTF8
1.51697e-18	PIGYL
1.56278e-18	NBN
1.57597e-18	RNASET2A
1.67131e-18	LGALS3BP
1.69536e-18	HADH
1.73139e-18	TOR1A
1.74833e-18	UFSP2
1.84913e-18	BCAS2
1.89198e-18	UBE2K
1.91607e-18	FCF1
1.92201e-18	IFI35
1.96465e-18	COMMD4
1.98276e-18	TFG
2.02498e-18	DAD1
2.11584e-18	GRPEL1
2.25187e-18	DNAAF2
2.25276e-18	DCUN1D1
2.39388e-18	CHMP4B
2.4938e-18	IDH3B
2.53244e-18	CCDC124
2.53439e-18	ZNHIT6
2.62857e-18	EIF2S1
2.69123e-18	FAM175B
2.70472e-18	HCST
2.7966e-18	RANGRF
2.80317e-18	TBC1D15
2.84871e-18	MSH6
2.91372e-18	TPGS2
3.17283e-18	DPM3
3.1817e-18	INO80B
3.25501e-18	UXT
3.27293e-18	SLC22A3
3.34568e-18	PDK3
3.39534e-18	WDR46
3.44286e-18	UBE2T
3.49825e-18	GCSH
3.59462e-18	PGRMC1
3.65171e-18	ARMC10
3.77432e-18	AKR1B3
3.88718e-18	SAMD1
3.91467e-18	TXNDC17
3.97417e-18	NOP2
4.10216e-18	NME1
4.22595e-18	SPOUT1
4.49572e-18	LEPROTL1
4.51619e-18	NTPCR
4.62087e-18	NUBP1
4.69583e-18	OSTC
4.78002e-18	GHITM
4.97499e-18	DUS1L
5.04986e-18	CCDC127
5.10833e-18	HAGHL
5.16924e-18	COX4I2
5.46856e-18	UQCR11
5.77547e-18	ACADS
5.836e-18	HIKESHI
6.20533e-18	CEP57L1
6.46087e-18	ARF5
6.50541e-18	EIF2B2
6.60592e-18	EIF3E
6.69927e-18	SAR1B
6.72058e-18	WDYHV1
6.7645e-18	G6PC3
6.8242e-18	POLR2I
7.00559e-18	FDX1
7.21263e-18	LYRM9
7.34818e-18	LAMTOR2
7.64684e-18	MFGE8
7.70491e-18	TFDP2
7.97786e-18	AKR1A1
8.0775e-18	FAAP20
8.46184e-18	HEXA
8.99965e-18	NAPA
9.09593e-18	ARPC4
9.13022e-18	PRADC1
9.28099e-18	COX17
9.766e-18	VDAC1
1.02587e-17	PSENEN
1.02711e-17	PAICS
1.07271e-17	SF3B2
1.09909e-17	PTPN11
1.1244e-17	SMARCE1
1.14767e-17	SEPHS2
1.14791e-17	GMPR2
1.16784e-17	LGALS1
1.28943e-17	RHOBTB3
1.33836e-17	RIDA
1.38137e-17	HK1
1.40107e-17	SPI1
1.41364e-17	DCTN3
1.42581e-17	GRB2
1.44021e-17	KIN
1.45199e-17	MNS1
1.46304e-17	EBNA1BP2
1.54648e-17	HMGN1
1.64811e-17	PFDN2
1.66862e-17	AKAP12
1.71831e-17	PFDN6
1.75349e-17	RAB8B
1.75635e-17	HADHA
1.76018e-17	YWHAE
1.83255e-17	CFAP20
1.88348e-17	M6PR
1.9097e-17	EBPL
1.95766e-17	CCDC22
1.96481e-17	SMARCD1
1.98737e-17	TRUB1
2.00995e-17	SAC3D1
2.02089e-17	VPS35
2.05779e-17	SAE1
2.13748e-17	COA7
2.21323e-17	SOD2
2.22713e-17	PTOV1
2.28497e-17	AEN
2.39454e-17	MOCS2
2.49704e-17	FAM195B
2.52569e-17	HSPA4
2.5511e-17	SEC62
2.61559e-17	LUC7L
2.61782e-17	TCOF1
2.6534e-17	GNL3L
2.79766e-17	COPS2
2.85077e-17	MED4
2.85325e-17	SPG21
3.01346e-17	FBXO22
3.03246e-17	RACK1
3.06556e-17	IFT74
3.12822e-17	CHMP6
3.19587e-17	PCBP1
3.19705e-17	POLR3G
3.24072e-17	SCRN2
3.27819e-17	RBBP4
3.29057e-17	POLR2G
3.30756e-17	POLR2C
3.68912e-17	RMI2
3.69359e-17	ADK
3.82395e-17	COMMD7
3.92407e-17	RBM22
3.9665e-17	PIGP
3.99237e-17	GPS1
4.1129e-17	NFE2L2
4.15784e-17	GABARAPL2
4.16118e-17	MANBAL
4.21867e-17	CTSD
4.43571e-17	RNH1
4.61481e-17	BAG1
4.89173e-17	DAPP1
4.94628e-17	MOB2
4.95594e-17	FAM69A
5.21435e-17	TMEM11
5.26815e-17	PGRMC2
5.34524e-17	H2AFY2
5.57857e-17	COMMD6
5.64532e-17	VIM
5.79158e-17	MARCKSL1
5.82622e-17	CRELD2
5.87676e-17	TPM2
5.97026e-17	CHCHD1
6.10745e-17	NAF1
6.18273e-17	HMCES
6.36203e-17	NAA10
6.45421e-17	TEX30
6.76989e-17	BAG5
7.03263e-17	MGMT
7.03645e-17	ZFP24
7.29908e-17	TBRG1
7.33164e-17	GPAA1
7.46262e-17	MEA1
7.87545e-17	MNAT1
7.87701e-17	ERGIC3
8.50245e-17	CDC45
8.56566e-17	HARS
9.36761e-17	CTPS2
9.57683e-17	RAB10
9.66327e-17	POLR1E
9.75314e-17	MYC
9.81259e-17	PCMT1
1.00379e-16	CLPB
1.05313e-16	CETN3
1.05737e-16	ATP5H
1.21817e-16	TIMM9
1.24752e-16	KHDRBS3
1.25496e-16	EEF1E1
1.33666e-16	TSFM
1.35602e-16	POLR2K
1.42073e-16	TRIP6
1.42775e-16	PKMYT1
1.49178e-16	PRKAG1
1.49431e-16	RNF187
1.51285e-16	IER3IP1
1.53411e-16	WBP11
1.54275e-16	SLC48A1
1.6754e-16	CAR2
1.69621e-16	EMC8
1.70786e-16	ZPR1
1.78161e-16	TUBA1A
1.78943e-16	ASNS
1.90777e-16	ZMAT5
1.93307e-16	MGME1
2.0493e-16	AKR1C13
2.10139e-16	FUT7
2.14917e-16	DPH6
2.18508e-16	FARSB
2.31154e-16	MECOM
2.34279e-16	CTNNBIP1
2.40796e-16	PRR13
2.53119e-16	FES
2.58189e-16	RRM2
2.59805e-16	WDR55
2.62346e-16	DERA
2.63837e-16	AKT1
2.88123e-16	LDHB
2.99214e-16	MYCT1
3.01034e-16	PUS1
3.03085e-16	RER1
3.11866e-16	DDX39
3.17444e-16	VAPA
3.26547e-16	POP4
3.27582e-16	NUP85
3.37002e-16	SCOC
3.47055e-16	CASP8
3.48877e-16	THOP1
3.52237e-16	NADK
3.85047e-16	GNAS
3.89525e-16	LAMP1
3.91958e-16	NUBPL
3.96953e-16	GTF2E2
4.02681e-16	SSBP3
4.02915e-16	ZFP330
4.04412e-16	JTB
4.16231e-16	CCDC43
4.19408e-16	TM2D3
4.2192e-16	DKKL1
4.28997e-16	GID4
4.30793e-16	CBR1
4.33524e-16	TMEM256
4.36976e-16	FAM192A
4.4628e-16	ERI1
4.58172e-16	HOMER3
4.60895e-16	RCC1
4.64995e-16	SCLT1
4.72361e-16	NDNL2
4.79797e-16	EIF3J1
4.99396e-16	LSM1
5.26454e-16	SLFN9
5.27443e-16	ME2
5.58918e-16	BRCC3
5.66166e-16	ACAA1A
5.80113e-16	EIF4E2
6.01357e-16	LARS
6.14318e-16	IAH1
6.15269e-16	MIF
6.27378e-16	CCT3
6.31447e-16	SZRD1
6.53651e-16	TUBB4B
6.59353e-16	CDC26
6.70201e-16	PDAP1
6.89784e-16	FAM173A
7.54277e-16	CUL5
7.96452e-16	TARS
8.05474e-16	KIF2A
8.67265e-16	G3BP1
8.73008e-16	GIPC1
8.8971e-16	NPL
9.06646e-16	TMPO
9.43169e-16	PYCR2
9.53857e-16	ACBD6
9.88684e-16	TFPT
1.02803e-15	PITPNA
1.07493e-15	COPS7A
1.08805e-15	ADA
1.12915e-15	DCTD
1.13624e-15	MSANTD3
1.17753e-15	NDC80
1.19148e-15	TWF2
1.21754e-15	DARS
1.33173e-15	TPX2
1.34249e-15	HYPK
1.34288e-15	HAX1
1.39116e-15	EGLN2
1.4316e-15	NOL11
1.4429e-15	EIF3K
1.49087e-15	UBXN1
1.51002e-15	TMEM160
1.57197e-15	SGOL1
1.60863e-15	SRD5A3
1.62707e-15	PARVG
1.6384e-15	SERBP1
1.65953e-15	HMG20B
1.70536e-15	MAGOHB
1.71545e-15	ZFX
1.72875e-15	NGDN
1.73836e-15	PDIA4
1.82443e-15	MMGT1
1.82457e-15	EXOSC3
1.86351e-15	ABHD16A
1.87632e-15	FLYWCH2
1.90061e-15	MAGT1
1.90479e-15	XRCC6BP1
2.01257e-15	SMDT1
2.1283e-15	SCAMP3
2.13947e-15	CPSF3L
2.19301e-15	COPZ1
2.22096e-15	PTS
2.22784e-15	BNIP3L
2.24742e-15	PTPN7
2.33491e-15	CDT1
2.34145e-15	ABHD17A
2.50958e-15	BABAM1
2.57861e-15	DNAJA2
2.59807e-15	SDF2
2.6188e-15	LLPH
2.87094e-15	RCN2
3.06663e-15	KCTD1
3.07177e-15	CENPV
3.12632e-15	NARS
3.20114e-15	TPM3.RS7
3.32229e-15	RAD18
3.32859e-15	TPST2
3.35412e-15	TOMM5
3.46331e-15	LCMT1
3.46431e-15	KARS
3.47708e-15	TRAPPC3
3.58334e-15	TRMT61A
3.59672e-15	ECI2
3.64215e-15	IGBP1
3.67701e-15	MTX1
3.74685e-15	CMC1
3.94006e-15	VMA21
4.04116e-15	NUBP2
4.07487e-15	ERCC1
4.2126e-15	TAP2
4.27967e-15	TMX1
4.53523e-15	MAT2B
4.54766e-15	PGLYRP2
4.70027e-15	LAT2
5.19905e-15	UXS1
5.23423e-15	PDCL3
5.34633e-15	PRKAR2B
5.37783e-15	RNF130
5.38434e-15	PIN4
5.50752e-15	SERPINB1A
5.72156e-15	NELFCD
5.79931e-15	COMMD2
6.01313e-15	SRP72
6.03509e-15	BCAT2
6.102e-15	NFE2
6.4752e-15	NAE1
6.5265e-15	XAB2
6.64093e-15	BTF3L4
6.94036e-15	HOXA9
7.24785e-15	CHCHD4
7.32698e-15	PEX7
7.45332e-15	DYNLL1
7.47077e-15	PNKP
7.52792e-15	SNX17
7.65521e-15	NOL12
7.68404e-15	ALDH9A1
7.84784e-15	POLR3H
8.29654e-15	EMC6
8.47124e-15	PPHLN1
8.65832e-15	MITD1
8.7061e-15	CD63
8.80628e-15	TMEM126A
8.85634e-15	LRR1
9.11617e-15	SLC50A1
9.27289e-15	GCNT2
9.32982e-15	TFAP4
9.44924e-15	UBE2G2
9.53219e-15	BHLHB9
9.81547e-15	TUSC1
9.92455e-15	COX8A
9.99457e-15	PPM1G
1.02791e-14	FNTA
1.05179e-14	GPR89
1.07385e-14	DRG2
1.07435e-14	IMP3
1.10509e-14	NFATC2IP
1.10545e-14	ASS1
1.10745e-14	SLF1
1.15985e-14	CUL1
1.23053e-14	ATP6V1G1
1.24451e-14	POLA2
1.25486e-14	ABRACL
1.28228e-14	HEATR3
1.31691e-14	BRK1
1.34513e-14	PCNA
1.38498e-14	SSRP1
1.38511e-14	EXOSC8
1.42197e-14	UBQLN2
1.49609e-14	RFC1
1.55382e-14	TRIM27
1.55436e-14	ARF6
1.5854e-14	MCRS1
1.60627e-14	RIOK1
1.64216e-14	POLR2J
1.65316e-14	SUDS3
1.65544e-14	TMEM230
1.66802e-14	LSM5
1.71766e-14	MZT2
1.76938e-14	VPS36
1.83876e-14	TM2D2
1.94234e-14	ING5
2.04828e-14	FYB
2.05888e-14	CKAP4
2.13358e-14	TUBG1
2.16613e-14	UBE2Q2
2.32168e-14	UBA52
2.32758e-14	ANXA2
2.5628e-14	SMYD3
2.56311e-14	U2SURP
2.57975e-14	BLVRB
2.5856e-14	GEMIN7
2.64862e-14	PRKAR2A
2.68273e-14	TIMELESS
2.7483e-14	PPP2R2D
2.77037e-14	AKR7A5
2.87057e-14	SH3BGRL3
2.8939e-14	MIS18A
2.98054e-14	BLMH
3.13721e-14	SMIM15
3.2366e-14	CBX1
3.54193e-14	TRIM37
3.60648e-14	APOPT1
3.97375e-14	SARAF
3.98429e-14	CCDC58
4.06292e-14	KXD1
4.24807e-14	QDPR
4.32753e-14	DDX18
4.37103e-14	UTP23
4.4983e-14	NHP2L1
4.51229e-14	HIGD2A
4.514e-14	ARL1
4.57874e-14	MTHFD1
4.65343e-14	SELENOF
4.66941e-14	GTF2A2
4.7221e-14	TNFRSF13B
4.75292e-14	COX7C
5.17693e-14	PPIL3
5.4443e-14	GATAD1
5.56218e-14	CLCC1
5.6745e-14	PCNP
5.68479e-14	BCAP31
6.57512e-14	GTF2B
6.58618e-14	TMED10
6.64746e-14	ARL4A
6.7102e-14	SARNP
6.96029e-14	ECE2
7.40902e-14	ZFP367
7.42357e-14	ATP6V1D
7.48772e-14	COMT
7.68445e-14	PTPN12
7.81424e-14	MKKS
7.85042e-14	LAMTOR4
7.92052e-14	MAGOH
7.9523e-14	MRRF
8.13709e-14	RAB37
8.20831e-14	GRSF1
8.27425e-14	PPIB
8.56603e-14	CCDC90B
8.70543e-14	PRDX5
8.82998e-14	LEO1
8.91233e-14	IFI203
9.22929e-14	WDR34
9.25422e-14	CRLF2
9.30771e-14	BCKDHA
9.3578e-14	SRA1
9.44433e-14	TMED4
9.73291e-14	FBXL6
1.00965e-13	NUCKS1
1.01145e-13	EFHD2
1.01469e-13	EPRS
1.03545e-13	GMEB1
1.05297e-13	RBFA
1.27947e-13	HDAC3
1.29412e-13	MBD4
1.32927e-13	H2AFX
1.33113e-13	SBDS
1.35266e-13	AU019823
1.36088e-13	IFT57
1.39007e-13	MATK
1.39512e-13	ALAD
1.42759e-13	CLYBL
1.43576e-13	UBXN4
1.45523e-13	FAM134A
1.48781e-13	AKAP7
1.50216e-13	RBM48
1.51554e-13	PON2
1.52047e-13	GATC
1.5375e-13	PDHA1
1.5749e-13	COX18
1.57798e-13	CPNE2
1.63718e-13	BORCS7
1.65568e-13	SHQ1
1.67871e-13	ITM2C
1.73421e-13	HOXA7
1.77676e-13	CHMP1A
1.78043e-13	RAB11A
1.7957e-13	CCL9
1.81754e-13	DYNLT3
1.88201e-13	TYSND1
1.98608e-13	GMPR
2.02783e-13	NPC2
2.153e-13	EIF2B4
2.18282e-13	FAM96B
2.25936e-13	RBM34
2.27282e-13	GLMP
2.30364e-13	GPSM3
2.31348e-13	MDH1
2.36159e-13	PEX13
2.40739e-13	SMARCC1
2.4847e-13	HDAC1
2.49298e-13	SCLY
2.50302e-13	EEF1D
2.51561e-13	GSTM5
2.53583e-13	NFU1
2.66424e-13	DDX52
2.75604e-13	CCDC25
2.76924e-13	LACTB
2.80359e-13	OCEL1
2.91225e-13	FAM136A
3.1163e-13	SORD
3.12081e-13	WDR36
3.23363e-13	ZDHHC4
3.24367e-13	ARF1
3.3236e-13	PDCD5
3.33436e-13	SCP2
3.34186e-13	MMGT2
3.42098e-13	NUFIP1
3.59181e-13	UQCRFS1
3.67042e-13	C87436
3.82602e-13	NMT1
3.87233e-13	MAP4K1
3.94775e-13	SOD1
4.15121e-13	TAF11
4.17202e-13	PTRHD1
4.22056e-13	MGAT4B
4.31493e-13	IDI1
4.3684e-13	PRKRIP1
4.47671e-13	TOMM34
4.67865e-13	NIPSNAP3B
4.6805e-13	MARS
4.7262e-13	GNG2
4.75595e-13	ATP6V0D1
5.15925e-13	GAPDH
5.22297e-13	LAMTOR5
5.46507e-13	ABCG2
5.57844e-13	SRSF3
5.63311e-13	GSTZ1
5.78142e-13	PIGF
5.92851e-13	ANKRD54
6.1401e-13	OSBPL8
6.34083e-13	APH1A
6.61246e-13	SDHC
6.67968e-13	RHBDD2
6.86809e-13	OSBPL1A
6.90408e-13	FAM53A
6.90695e-13	SUPT3
6.90845e-13	ST3GAL4
6.94858e-13	CSF3R
7.02697e-13	BOK
7.16664e-13	PTPN2
7.17718e-13	DNPEP
7.54496e-13	CSTB
7.63415e-13	TCEAL8
7.90407e-13	RAB31
7.93152e-13	ZFP560
8.35116e-13	UTP15
8.40329e-13	FAM98C
8.50535e-13	COQ6
8.53878e-13	NECAP2
8.66048e-13	URM1
9.02005e-13	NAPSA
9.27208e-13	SRSF7
9.38743e-13	ICA1
9.57875e-13	SLC25A13
9.7476e-13	RPA3
9.96412e-13	EIF3D
1.04384e-12	BLOC1S6
1.06138e-12	NT5M
1.12184e-12	SLC25A10
1.12703e-12	TRAPPC2L
1.23247e-12	HIST1H2AL
1.34416e-12	DCTN6
1.37217e-12	BTBD1
1.53164e-12	RAPSN
1.61592e-12	MYL6
1.64969e-12	ICAM4
1.68379e-12	METTL26
1.69986e-12	FBP1
1.72868e-12	CPQ
1.77824e-12	DPM2
1.78059e-12	TFPI
1.81022e-12	MPDU1
1.89662e-12	CMAS
1.96044e-12	GABARAP
1.99769e-12	SSB
2.04277e-12	UBB
2.0464e-12	MED18
2.06916e-12	POLR1D
2.07894e-12	NMI
2.12489e-12	YAE1D1
2.13492e-12	TMEM40
2.13934e-12	FAM195A
2.20927e-12	DDA1
2.21872e-12	HN1
2.35438e-12	MLF1
2.38741e-12	TXNDC12
2.4213e-12	ANKRA2
2.4444e-12	MINOS1
2.55122e-12	CD59A
2.58171e-12	PANK2
2.62291e-12	IFT27
2.62521e-12	SPNS3
2.64554e-12	FBXO9
2.64666e-12	ELP5
2.76208e-12	ANXA5
2.78784e-12	ADD3
2.8112e-12	PRPS1L3
2.81193e-12	XRN2
3.09497e-12	CNDP2
3.27128e-12	HIF1A
3.36603e-12	SIRT2
3.39055e-12	ASPSCR1
3.52632e-12	GDE1
3.66012e-12	VEZF1
3.72971e-12	IKZF5
4.02459e-12	UNC119
4.1357e-12	ST6GALNAC6
4.15956e-12	EXOC3
4.18406e-12	IMMP2L
4.20834e-12	LZIC
4.28837e-12	TUBGCP2
4.48771e-12	USP39
4.58379e-12	MSRB2
4.67295e-12	PRPF38A
4.69838e-12	PRODH
4.74214e-12	CAPG
4.754e-12	ALOX5AP
4.80684e-12	DEB1
4.84941e-12	CENPU
4.88088e-12	METTL5
5.10621e-12	CTDSPL
5.26758e-12	RSU1
5.54633e-12	VTI1B
5.67245e-12	SCNM1
5.78777e-12	DRAP1
6.24025e-12	MSANTD2
6.48983e-12	UNC50
6.51456e-12	FAHD1
6.69814e-12	DYNC1I2
6.83993e-12	DCAF13
6.85635e-12	TXNDC15
6.91484e-12	SRSF11
7.15902e-12	NGRN
7.26171e-12	DUS4L
7.37493e-12	DBI
7.42737e-12	FAM174A
7.94143e-12	GOT1
8.03655e-12	UBE2E2
8.29545e-12	ALKBH7
8.31944e-12	AAAS
8.37517e-12	TES
8.50417e-12	CBX3
8.78062e-12	TRIM30A
9.08702e-12	AP4S1
9.13437e-12	ITGB1BP1
9.23686e-12	TCP11L1
9.30234e-12	MINA
9.80821e-12	POLE2
9.81989e-12	ACSL3
9.86732e-12	PTPRCAP
9.92859e-12	STX4A
9.93122e-12	ACADM
1.00124e-11	PQBP1
1.12761e-11	BRE
1.16441e-11	TMED2
1.17295e-11	VASP
1.29245e-11	MED31
1.4179e-11	ZFP91
1.43998e-11	AHSA2
1.44979e-11	RABAC1
1.46697e-11	PPP4C
1.48514e-11	EIF3F
1.50024e-11	PPP2R5E
1.54909e-11	IGSF8
1.58081e-11	APOOL
1.60964e-11	ADI1
1.69276e-11	PPCS
1.69974e-11	ARPC1B
1.70694e-11	GPD2
1.71939e-11	ORMDL1
1.84275e-11	CRYZL1
1.99291e-11	THAP11
2.01054e-11	CLEC4D
2.10469e-11	NSG1
2.25613e-11	RBM43
2.2803e-11	ADRM1
2.32486e-11	EIF3H
2.39798e-11	PRDX3
2.40685e-11	DECR1
2.43443e-11	XRCC5
2.46092e-11	EDEM2
2.50487e-11	ZSWIM7
2.52134e-11	FAHD2A
2.59698e-11	ZFYVE21
2.61385e-11	XPO5
2.66952e-11	GOLT1B
2.87585e-11	LAT
2.9452e-11	RNF113A2
2.95684e-11	MED11
2.95757e-11	PPT2
2.97418e-11	CGGBP1
2.97919e-11	LEF1
3.04546e-11	SMC3
3.1857e-11	HDHD3
3.38635e-11	CELA1
3.49831e-11	RTCA
3.54914e-11	CCDC122
3.69397e-11	PTGES2
3.69718e-11	GPX1
3.73995e-11	NEDD8
3.78135e-11	SNX4
3.80971e-11	XPNPEP1
4.02229e-11	FBXW2
4.08666e-11	DESI2
4.26202e-11	TADA1
4.70987e-11	CCT7
4.88072e-11	UAP1L1
4.98317e-11	IVD
5.04242e-11	PDCD2L
5.10264e-11	PMVK
5.33655e-11	ASL
5.38601e-11	ADO
5.39339e-11	FANCL
5.76143e-11	EBAG9
5.78588e-11	SLC25A17
5.99752e-11	RAD23A
6.03479e-11	CCDC53
6.28722e-11	ARL6IP1
6.36938e-11	ZFP414
6.41104e-11	LY6E
6.70432e-11	RCBTB2
6.93808e-11	AAMDC
7.21267e-11	CD47
7.23297e-11	APOBEC3
7.26441e-11	FAM58B
7.293e-11	POLE
7.37454e-11	PECR
7.47338e-11	MTMR9
7.49615e-11	SURF1
7.83399e-11	NIT2
8.32473e-11	LSM11
8.59322e-11	NUP54
8.80492e-11	SEH1L
8.8459e-11	ISCA2
9.48732e-11	HSD17B4
9.82152e-11	FAM103A1
1.00557e-10	PIGK
1.03555e-10	CIRH1A
1.03619e-10	ACTG1
1.04212e-10	OCIAD2
1.10762e-10	TMEM60
1.11852e-10	ARPP19
1.13519e-10	ATP5G3
1.14876e-10	MTA3
1.18105e-10	PRSS57
1.2304e-10	CLPX
1.26032e-10	ARHGAP6
1.26136e-10	REEP3
1.29562e-10	CNN2
1.31965e-10	BCKDHB
1.41078e-10	PRR3
1.47127e-10	SFXN2
1.55594e-10	HMGB2
1.67021e-10	FASTKD3
1.7566e-10	TMEM222
1.8399e-10	DNASE2A
1.95169e-10	SMARCA2
2.01952e-10	OTUD6B
2.026e-10	GTF2H4
2.05692e-10	TM2D1
2.1488e-10	EIF2D
2.15328e-10	TEX264
2.19683e-10	PTGDS
2.2961e-10	CASD1
2.31465e-10	RBX1
2.32998e-10	PTTG1IP
2.38116e-10	SPNS2
2.4918e-10	PDE6D
2.51231e-10	PLP2
2.5256e-10	RPIA
2.60983e-10	CCDC69
2.65974e-10	GNL3
2.68634e-10	TRIAP1
2.71411e-10	DDX5
2.74941e-10	DDX24
2.87262e-10	PHF23
3.07978e-10	RAD1
3.16901e-10	YWHAQ
3.17691e-10	TWF1
3.43262e-10	CD79A
3.43404e-10	MAP7D1
3.44032e-10	ORAI3
3.60247e-10	TARSL2
3.63313e-10	EIF1
3.83886e-10	DPH5
3.85802e-10	PEX11B
3.87159e-10	MTFR1L
3.94543e-10	EIF5
3.99576e-10	CBY1
4.00173e-10	AMFR
4.09671e-10	COX19
4.19022e-10	WDR4
4.19518e-10	ELOVL1
4.20209e-10	CCDC191
4.28117e-10	ADH5
4.28479e-10	MEMO1
4.3503e-10	SGTA
4.52901e-10	KIFC1
4.73378e-10	FBXO7
4.8893e-10	DNAJC17
4.89734e-10	SHKBP1
4.93909e-10	GUCA1A
5.12003e-10	HSPD1
5.20235e-10	BATF
5.26602e-10	IL2RG
5.34995e-10	PAK2
5.35155e-10	KRT18
5.36101e-10	ZMYM1
5.40184e-10	TRMT10C
5.4278e-10	PRKRA
5.51527e-10	CCNY
5.60229e-10	ATP5F1
5.62643e-10	RBPMS
5.70033e-10	FAM213A
5.7266e-10	ZDHHC6
5.74363e-10	DAPK3
5.97692e-10	CHCHD2
6.02691e-10	PLBD2
6.15423e-10	TRIP13
6.16558e-10	TOR1AIP2
6.2659e-10	UBALD1
6.28557e-10	FFAR2
6.47718e-10	SMYD4
6.60477e-10	YIPF5
6.77835e-10	RCE1
6.78658e-10	DMAP1
7.06167e-10	CALR
7.48057e-10	MED30
7.54515e-10	GNL1
7.57401e-10	MBP
7.72884e-10	CAMTA1
7.95768e-10	SKA1
7.96945e-10	GTF2H5
8.20251e-10	MCUR1
8.32532e-10	CTSC
8.92774e-10	H2.T22
9.04309e-10	DHX29
9.14738e-10	GIMAP9
9.2017e-10	SKA2
9.77356e-10	SAP30BP
1.01521e-09	HDGF
1.02422e-09	ALKBH3
1.07205e-09	STAU2
1.16597e-09	MID1IP1
1.23964e-09	STXBP5
1.2503e-09	TMEM192
1.25257e-09	SRPRB
1.26108e-09	PRPF38B
1.30614e-09	THAP7
1.31914e-09	KLHL9
1.34003e-09	AFDN
1.34542e-09	CPTP
1.37061e-09	FBXL15
1.37593e-09	ELP6
1.41497e-09	LIN54
1.41649e-09	ALG3
1.47958e-09	CORO1A
1.51597e-09	NRBF2
1.56586e-09	SLC5A6
1.57583e-09	SERPINF1
1.62553e-09	ZDHHC12
1.63734e-09	PTMS
1.66081e-09	PCNA.PS2
1.69764e-09	IL3RA
1.76598e-09	SUV39H2
1.80154e-09	LYSMD2
1.87698e-09	KHK
1.89289e-09	ESCO2
1.89348e-09	TALDO1
1.90526e-09	CMTM3
2.0041e-09	PAXIP1
2.0356e-09	CCS
2.05548e-09	RPAIN
2.11209e-09	ATP5L
2.17068e-09	N6AMT1
2.22478e-09	PRKAB1
2.25742e-09	RGS7BP
2.27695e-09	NUDT9
2.29325e-09	ZFP35
2.29481e-09	HIST1H4D
2.3102e-09	DHODH
2.31174e-09	PPP1R13B
2.31262e-09	SNAPC2
2.31785e-09	BPHL
2.34284e-09	MCAT
2.36049e-09	FAM98A
2.36681e-09	CALM1
2.40026e-09	GYG
2.41853e-09	SCAND1
2.44664e-09	CPNE3
2.45499e-09	MLKL
2.51262e-09	FAM50A
2.53885e-09	UQCRQ
2.6632e-09	THOC5
2.7276e-09	PI4K2A
2.72927e-09	FBXO6
2.79726e-09	RDM1
2.79846e-09	TMEM42
2.80026e-09	ATAD3A
2.91087e-09	RNMTL1
3.08599e-09	TPGS1
3.24177e-09	EEFSEC
3.27626e-09	DCXR
3.32139e-09	AK3
3.36202e-09	PEX16
3.53892e-09	CRIP1
3.66832e-09	CAR3
3.8031e-09	PTPN18
3.80979e-09	LSM10
3.81583e-09	MOGS
3.87147e-09	FAU
4.04004e-09	ARHGAP32
4.24076e-09	TSPAN6
4.25941e-09	ACO2
4.37835e-09	PANK1
4.69691e-09	TTC33
4.79705e-09	SUMF2
4.90917e-09	PAX5
5.00543e-09	TM6SF1
5.05416e-09	TSPAN31
5.05529e-09	LAIR1
5.11195e-09	HERC1
5.25988e-09	RTP4
5.3752e-09	GABPB1
5.4608e-09	MIF4GD
5.64997e-09	ATP6V1C1
5.80297e-09	ANXA11
5.8171e-09	TMEM128
6.07322e-09	KYAT3
6.20824e-09	BOLA2
6.3012e-09	SLC25A14
6.6111e-09	ASCC1
6.68968e-09	PDLIM1
6.76767e-09	TNFAIP8L2
6.93095e-09	SRRD
7.40473e-09	MAD2L2
7.76251e-09	METTL10
8.04145e-09	ZFP524
8.27814e-09	SOCS5
8.46854e-09	DNAJB12
8.49104e-09	TSACC
8.49614e-09	FAM172A
8.69621e-09	SLC19A1
9.08713e-09	HS2ST1
9.37979e-09	ACTR6
9.49632e-09	TMSB10
9.63991e-09	GPANK1
9.88306e-09	IFT52
9.99868e-09	YIPF4
1.00653e-08	ZFP444
1.02101e-08	HMGCL
1.0427e-08	GTF2H3
1.04733e-08	IFRD1
1.05218e-08	CENPC1
1.06414e-08	SMIM10L2A
1.0668e-08	ZKSCAN3
1.08362e-08	PTTG1
1.09746e-08	BMS1
1.1039e-08	TAL1
1.12291e-08	KDELC1
1.14777e-08	DNAJC21
1.15299e-08	COPRS
1.15762e-08	AMZ2
1.15901e-08	ZNHIT2
1.17755e-08	PLEKHA3
1.20961e-08	DNAJC2
1.22304e-08	ATPAF1
1.30093e-08	ECSIT
1.30309e-08	RNASEH1
1.30832e-08	SUMO1
1.31865e-08	LETMD1
1.3895e-08	COIL
1.40113e-08	CCDC181
1.40338e-08	MSTO1
1.44166e-08	RPUSD1
1.45517e-08	DOK1
1.46611e-08	COX6C
1.47564e-08	CYB5R1
1.50992e-08	EXOSC9
1.58224e-08	CAD
1.58715e-08	EED
[truncated: 1,410 more rows]

## Sheet: Cluster3_anal
p_val_adj	gene
2.32464e-191	MKI67
2.09341e-178	TOP2A
4.63154e-154	AKAP12
1.36388e-114	PAX5
2.79339e-102	IGHM
6.20747e-99	LEF1
1.71657e-95	CECR2
1.08045e-91	PDE2A
1.87362e-91	IGKC
1.64616e-90	HSP90AB1
4.47888e-87	EEF1A1
5.69502e-83	CENPF
2.40969e-76	FAU
1.57706e-75	CTLA2A
5.12649e-74	ACTB
1.10649e-73	BCL11A
3.17375e-73	HIST1H1B
4.63122e-73	LRMP
5.28433e-70	IFITM1
3.38171e-66	FAM53B
4.37611e-66	SAMSN1
1.2389e-64	CCND3
2.31574e-64	NSA2
2.18749e-60	CPLX2
6.99288e-60	IFITM3
1.25301e-59	LMO2
1.33765e-59	CAR2
5.70935e-54	ARPP21
2.61609e-53	TMEM176B
5.8311e-51	BLNK
1.58587e-49	HDAC7
1.63543e-48	IL7R
8.16986e-48	TPT1
2.66091e-47	RCSD1
1.035e-46	ADGRL4
1.9257e-45	FTH1
3.39399e-45	PTPRE
2.74093e-44	EEF1B2
4.56816e-43	SRGN
5.54283e-43	CENPE
3.99021e-42	VPREB1
4.3543e-42	CD34
8.20947e-42	HLF
8.80471e-41	NACA
1.52466e-38	SLCO3A1
2.80102e-38	SELENOW
1.84606e-37	ETS1
4.88151e-37	DAPP1
1.15544e-36	NUP210
6.25555e-36	EGR1
4.27891e-35	VAMP5
1.76733e-34	RACK1
9.77272e-34	PTMA
1.36115e-33	JUNB
1.58367e-33	EIF3F
2.33698e-33	ANGPT1
2.48694e-32	PFN1
2.20095e-31	MFSD4A
2.39837e-31	NEAT1
9.5547e-31	ATP13A3
5.77438e-30	MECOM
1.59544e-29	MORF4L1
2.52853e-29	GPX1
3.46297e-29	HIST1H1E
4.40024e-29	NRGN
6.1225e-29	TRMT112
1.10385e-28	ALDH2
1.40525e-28	AES
4.13375e-28	TSPAN32
6.55949e-28	BTF3
6.68844e-28	CD19
7.25438e-28	Sept1
7.4382e-28	XIST
8.01956e-28	TMEM176A
2.06439e-27	EGFL7
3.33562e-27	CD79A
3.87165e-27	DRC7
7.02018e-27	EMP3
1.31351e-26	KIF11
1.42723e-26	SMC2
8.39474e-26	HOXA9
1.98377e-25	GCNT2
2.4517e-25	PTPN18
3.65331e-25	PPDPF
5.69675e-25	ATXN7L3B
7.79185e-25	NUCKS1
9.38913e-25	FOS
1.19479e-24	NINJ1
1.7059e-24	ATP5E
1.71354e-24	GFRA2
2.35555e-24	PIM1
4.79109e-24	HIST1H3C
8.0269e-24	RAMP1
1.45216e-23	LST1
1.50332e-23	PNRC1
1.73745e-23	CAMK2D
1.77296e-23	E2F2
2.01896e-23	H2.DMA
2.15764e-23	ATP6V1F
4.05827e-23	VPREB3
7.02374e-23	ABLIM1
1.08439e-22	HIST1H4D
1.19249e-22	RAB38
1.26309e-22	TSPAN4
1.40746e-22	FXYD5
2.16874e-22	KIF4
2.80675e-22	FUS
3.00594e-22	SERPINA3G
3.72121e-22	VAMP8
4.26e-22	IFITM2
4.32109e-22	SMC4
5.6052e-22	NME4
6.3356e-22	SFR1
8.31537e-22	ITM2B
1.01176e-21	IKZF2
1.12827e-21	HMGB1
1.27982e-21	SKP1A
1.2914e-21	SMAP1
1.93286e-21	UQCRH
2.13705e-21	PTPRCAP
2.34704e-21	PRDX2
2.5472e-21	RGS18
3.00009e-21	ALOX5AP
3.04269e-21	UCP2
4.81242e-21	IER3
5.31658e-21	MEIS1
9.354e-21	KNL1
1.03895e-20	ATP5G2
1.05234e-20	COX14
1.25387e-20	LTB
1.72064e-20	GEM
3.15624e-20	SARAF
4.23414e-20	IFI203
6.19859e-20	ASPM
6.80641e-20	EIF3E
7.41097e-20	TXNIP
7.43269e-20	OST4
7.57129e-20	CITED2
9.74865e-20	RABAC1
1.37912e-19	BCL7A
1.38395e-19	NFIC
1.65818e-19	LSP1
1.74967e-19	PRTN3
1.88915e-19	PRC1
2.2546e-19	PGLYRP1
2.52337e-19	WHSC1
3.17011e-19	HMGB2
3.51606e-19	BIN2
3.53352e-19	PRRC2C
6.41174e-19	HNRNPU
6.4503e-19	SPTSSA
9.03425e-19	PRR13
1.03844e-18	SREK1IP1
1.12285e-18	ESD
1.35649e-18	TAGLN2
1.42786e-18	SPINT2
1.57346e-18	PPIA
1.91337e-18	GPX4
1.97353e-18	KLK8
2.06773e-18	WAPL
2.28117e-18	CD48
3.00553e-18	SNW1
3.8349e-18	SNRPD2
3.85346e-18	TMEM59
3.90178e-18	DCUN1D1
4.55443e-18	CAPG
4.59482e-18	S100A11
5.0702e-18	APRT
5.98686e-18	CARD19
6.45694e-18	ZFP36L2
6.64939e-18	March2
8.13094e-18	CUEDC2
8.65726e-18	IER2
9.74036e-18	CD27
9.87763e-18	EDF1
1.00173e-17	SMARCA4
1.13159e-17	KIT
1.16088e-17	MYL6
1.50524e-17	GNAI2
1.62002e-17	COX7B
1.72359e-17	ZCCHC17
2.66885e-17	PLEKHJ1
2.85109e-17	AKR1A1
2.89406e-17	GIMAP6
3.43393e-17	HMGA2
3.51238e-17	LAPTM5
5.53909e-17	PSENEN
5.89233e-17	NCAPG2
6.11582e-17	EZH2
6.18083e-17	GLO1
7.55426e-17	H13
7.69805e-17	MYL12B
7.85823e-17	SLC4A7
8.08948e-17	DYNLRB1
8.12769e-17	GMFG
9.24254e-17	TWISTNB
1.12612e-16	PAG1
1.3476e-16	B2M
1.35387e-16	PTOV1
1.49222e-16	FYB
1.528e-16	FOXO1
1.86521e-16	OGFRL1
2.13079e-16	ATOX1
2.40477e-16	EIF3H
2.51221e-16	CDK6
2.91469e-16	TRAPPC6A
3.0481e-16	GABARAP
4.13146e-16	EIF1A
4.42109e-16	PLEK
4.49959e-16	ATAD2
5.73272e-16	ATPIF1
5.92194e-16	DOK2
6.45845e-16	SOX4
8.2403e-16	MALAT1
8.38792e-16	KIF23
1.43985e-15	EPB41L4AOS
1.58501e-15	TMEM50A
1.62496e-15	BNIP3L
1.62761e-15	SERF2
1.75172e-15	ZMAT2
1.83028e-15	SCAND1
2.05034e-15	FOSB
2.28516e-15	FUNDC2
2.48465e-15	CUTA
2.68951e-15	SKAP2
2.94595e-15	LY6A
3.25664e-15	FAM212A
3.35117e-15	SIPA1
3.68782e-15	FLT3
3.76317e-15	TPM1
4.52886e-15	GPR65
4.83453e-15	FIS1
5.21994e-15	MTSS1
7.95958e-15	CORO1A
8.15181e-15	CDK4
8.64811e-15	PEBP1
8.69702e-15	CYB5A
8.70026e-15	SPCS1
9.37376e-15	RFC2
9.79782e-15	CEP295
1.12284e-14	SERF1
1.12471e-14	SIN3B
1.31548e-14	HIVEP2
1.77314e-14	BRD8
1.78944e-14	TRAPPC5
1.82612e-14	S100A1
1.90764e-14	CDV3
2.38582e-14	CAPNS1
2.61578e-14	LYZ2
3.55605e-14	ZMIZ1
3.78805e-14	EID1
5.25325e-14	TEN1
5.44979e-14	ARL6IP5
5.87209e-14	SIGLECG
6.30616e-14	ATP6V0E
6.54523e-14	NAA38
6.82829e-14	DPM3
7.77741e-14	SSBP2
8.59488e-14	PDS5A
9.60344e-14	POU2AF1
9.98575e-14	NEDD9
1.08655e-13	GNG5
1.30066e-13	RAB8A
1.37093e-13	CLEC4E
1.37848e-13	CFL1
1.42689e-13	WBP5
1.47306e-13	MEA1
1.67432e-13	UBE2E1
1.75868e-13	CCND1
2.0771e-13	INO80B
2.21993e-13	STRA13
2.30219e-13	NFE2
2.30289e-13	PHIP
2.55853e-13	BSG
2.89805e-13	MYL12A
3.06702e-13	HINT2
3.1092e-13	TECR
3.11152e-13	HCST
3.27215e-13	PIGP
3.30673e-13	MPC2
3.55941e-13	S100A10
3.61611e-13	PPIB
5.54707e-13	FLOT1
6.8971e-13	S100A6
7.52677e-13	CMAS
7.63284e-13	BASP1
8.13741e-13	ECH1
8.50336e-13	MNDAL
8.92197e-13	MYCT1
1.08161e-12	PPIE
1.1272e-12	PRKCB
1.13961e-12	CREG1
1.17113e-12	SHISA5
1.21245e-12	ZFAND5
1.53893e-12	AAMP
1.59023e-12	CRLF2
1.8243e-12	WDFY4
1.84025e-12	RP9
1.88728e-12	EIF3I
1.91096e-12	TNFAIP8
2.01436e-12	TMEM205
2.15163e-12	BST2
2.3781e-12	DTNBP1
2.41106e-12	NFIX
2.41768e-12	H2.K1
2.64816e-12	POLR2D
2.80596e-12	PTRH2
2.97525e-12	ATP6V1G1
3.11412e-12	RINL
3.78207e-12	HNRNPA2B1
3.8535e-12	NPC2
3.89141e-12	NKX2.3
4.03783e-12	SAMHD1
4.1983e-12	YIF1B
4.61812e-12	POP5
4.86606e-12	SWI5
5.7634e-12	TONSL
5.78026e-12	THOC7
5.81963e-12	GDPD3
6.30787e-12	EIF3K
6.48275e-12	LTC4S
6.60199e-12	USE1
7.22497e-12	TMBIM4
7.3293e-12	EMB
8.2171e-12	ATP5L
8.26981e-12	RNH1
8.61398e-12	MDH2
9.23558e-12	ECI1
9.94937e-12	EIF4EBP1
1.01624e-11	ACADM
1.13871e-11	SELENOK
1.17071e-11	GCLM
1.17344e-11	FXN
1.26399e-11	SF3B6
1.27412e-11	SNX10
1.33806e-11	CTSD
1.3487e-11	SYS1
1.54262e-11	MXD4
1.56044e-11	TPR
1.93313e-11	STAG1
2.72543e-11	GIMAP1
2.78002e-11	NAPSA
3.12689e-11	CTLA2B
3.54454e-11	KIF20B
3.79778e-11	EMC10
3.84383e-11	FAM69B
4.16395e-11	HUWE1
4.67386e-11	IGLL1
4.80979e-11	LIMD2
5.06583e-11	TCEB2
5.78311e-11	CIR1
5.80452e-11	NOP10
5.87292e-11	PLA2G16
6.65598e-11	AFAP1L1
7.26942e-11	IGHG2B
7.45581e-11	BRI3
7.554e-11	PHPT1
7.66001e-11	KIF15
7.66383e-11	SPI1
7.79675e-11	TM2D2
8.03965e-11	SLC50A1
8.5645e-11	TPI1
8.81423e-11	D8ERTD738E
9.65585e-11	TOPORSOS
1.02931e-10	SCP2
1.06269e-10	ATP5C1
1.10507e-10	UBE2B
1.16654e-10	PPP1R11
1.22584e-10	COX5B
1.23866e-10	SRI
1.30049e-10	SMN1
1.30524e-10	VKORC1
1.32755e-10	HSBP1
1.46049e-10	CALCRL
1.50797e-10	SERPINB1A
1.5361e-10	SARS
1.54104e-10	WDR12
1.65054e-10	TMSB10
1.7162e-10	BEX3
1.76276e-10	SDHB
1.78989e-10	SEC62
2.05654e-10	ERGIC3
2.13147e-10	GATAD1
2.14729e-10	TPST2
2.21835e-10	NFE2L2
2.28054e-10	LEPROTL1
2.28875e-10	UQCRC2
2.31103e-10	HCFC1R1
2.47514e-10	ITIH5
2.64648e-10	MED19
2.9881e-10	TMED3
3.02286e-10	AGPAT2
3.07064e-10	GALK1
3.0829e-10	ORAI1
3.1196e-10	TBCA
3.16453e-10	H3F3A
3.29055e-10	ZYX
3.37345e-10	TCEA1
3.52417e-10	TFRC
3.57568e-10	NOP16
3.61761e-10	CHMP2A
3.76827e-10	TSPAN13
3.80109e-10	RSL24D1
3.84563e-10	PLGRKT
4.02181e-10	NUSAP1
4.1299e-10	B9D2
4.22764e-10	UQCRC1
4.391e-10	EPSTI1
4.51219e-10	FNTA
4.73995e-10	GATA2
4.79703e-10	GNAS
5.1511e-10	GLUD1
5.75601e-10	ELANE
5.99888e-10	SPAG7
6.24619e-10	H2.D1
6.28214e-10	RGS1
6.31893e-10	INPP5D
6.56045e-10	ACADS
6.74366e-10	VIM
6.93892e-10	KXD1
7.11037e-10	CHRAC1
7.2189e-10	HSCB
7.32445e-10	CBX5
7.429e-10	S100A13
7.44683e-10	MYCN
7.63458e-10	FTL1
7.99038e-10	EEF1AKMT1
8.32239e-10	TSPAN3
8.73304e-10	ARHGAP6
8.80448e-10	RNF130
9.66781e-10	RNASEH2A
9.70847e-10	PFDN5
9.74379e-10	EBI3
1.0596e-09	IK
1.06201e-09	GLRX2
1.09082e-09	TMEM238
1.19469e-09	LGALS3BP
1.20264e-09	UBE2E3
1.2806e-09	BCL7C
1.29684e-09	EMC2
1.31145e-09	CRIPT
1.31449e-09	AP2S1
1.33637e-09	MFSD10
1.383e-09	ISCU
1.44926e-09	NENF
1.46994e-09	SEC11A
1.49288e-09	LAMTOR4
1.52494e-09	CIRBP
1.59068e-09	DTD1
1.67397e-09	CD63
1.67978e-09	MED13L
1.68331e-09	CHD4
1.70504e-09	POLR2H
1.80436e-09	HOXA7
1.82582e-09	ELF2
1.88279e-09	CD47
1.92875e-09	TSC22D1
2.12741e-09	BCAP29
2.13942e-09	USMG5
2.22225e-09	FAM162A
2.27754e-09	HMOX2
2.28675e-09	SUMO2
2.34159e-09	ANKRD49
2.38055e-09	ELOVL6
2.42488e-09	SMTN
2.58039e-09	SLAMF6
2.67815e-09	TMEM261
2.98313e-09	ITPR3
2.99555e-09	PGLYRP2
3.07046e-09	SRP19
3.17169e-09	FAM174A
3.18128e-09	TAL1
3.19607e-09	IMPDH1
3.52972e-09	C1D
3.84718e-09	DPH3
3.90694e-09	SMIM11
3.9521e-09	NT5C3B
4.05604e-09	PIGX
4.05984e-09	TMEM147
4.14701e-09	SMARCA2
4.53494e-09	POLR2E
4.55744e-09	RANBP2
4.65961e-09	CIT
4.76287e-09	DNTT
4.7664e-09	COPE
4.78074e-09	UTP11L
4.97324e-09	CHMP4B
5.04571e-09	HIGD2A
5.21807e-09	FAM104A
5.23573e-09	ARL6IP4
5.26167e-09	FBP1
5.28981e-09	UBXN6
5.54428e-09	APBB1IP
5.68103e-09	MAP2K2
5.97895e-09	ANXA4
6.07149e-09	ZBTB12
6.19461e-09	HIST1H2AB
6.22448e-09	PPP2R3A
6.3026e-09	CD81
7.36813e-09	SLC38A2
7.60843e-09	CYBA
7.69829e-09	NEURL3
7.83387e-09	TXNDC17
8.26384e-09	SUCLG1
8.73991e-09	FAM32A
8.94439e-09	CLINT1
9.23739e-09	YPEL3
9.81859e-09	GFRA1
1.02648e-08	TMCO1
1.05749e-08	TRBC1
1.0971e-08	TMEM70
1.11162e-08	SMPDL3A
1.13811e-08	NTPCR
1.14312e-08	MAP1LC3B
1.14633e-08	ACAT1
1.19718e-08	PPP1R35
1.20122e-08	FAM134B
1.20967e-08	POMP
1.21749e-08	TIMM8B
1.24409e-08	LMNB1
1.26286e-08	PURA
1.27249e-08	ARF5
1.29733e-08	EIF4A1
1.34798e-08	ECI2
1.35786e-08	ANKRD11
1.37127e-08	FCF1
1.42395e-08	STAT3
1.47714e-08	LYL1
1.50943e-08	COX4I1
1.60998e-08	FAM196B
1.67593e-08	CLPP
1.70565e-08	ATP6V1D
1.7301e-08	SLC25A4
1.8402e-08	LSM12
1.84693e-08	RALY
1.92447e-08	DCTPP1
1.95601e-08	ARHGAP11A
1.97687e-08	RASGRP2
2.02769e-08	CD93
2.06688e-08	RGS19
2.11448e-08	DDRGK1
2.16211e-08	STARD10
2.29574e-08	PARL
2.29913e-08	CRLF3
2.31612e-08	FMC1
2.40974e-08	DGUOK
2.43171e-08	TFDP2
2.59149e-08	RAB18
2.62952e-08	EMG1
2.67993e-08	CDC25B
2.68713e-08	GUK1
2.73407e-08	GTF3C6
2.74826e-08	LAGE3
2.79401e-08	VEZF1
2.796e-08	TAX1BP1
2.80133e-08	ACYP1
3.44365e-08	TXNL4A
3.4514e-08	PHYKPL
3.46547e-08	RAP1B
3.52318e-08	LDHB
3.61275e-08	SELENOS
3.79134e-08	PRORSD1
3.83499e-08	BTG2
3.84627e-08	IRF2
3.93191e-08	SMIM4
3.9735e-08	FKBP1A
4.18472e-08	MAK16
4.20485e-08	POLR3K
4.2117e-08	IFI27
4.24466e-08	OCIAD1
4.26629e-08	RABGAP1L
4.50586e-08	DDOST
4.53016e-08	NFU1
4.53175e-08	HIGD1A
4.54077e-08	IDH2
4.71747e-08	TXNL1
4.72434e-08	PTMS
4.87599e-08	VDAC2
4.93541e-08	SMIM19
4.98617e-08	SMS
5.35694e-08	UQCC3
5.37136e-08	CHST3
5.47064e-08	PPIF
5.58347e-08	STAP1
5.7149e-08	MESDC2
6.21017e-08	FOXM1
6.31228e-08	PIK3C2A
6.85963e-08	H1FX
6.90833e-08	ACOT1
6.99612e-08	TES
7.41338e-08	SRM
7.51073e-08	ABHD11
7.60504e-08	TIMM10
7.61952e-08	SHISA8
7.79003e-08	ACOT7
7.79931e-08	PTPN6
8.14141e-08	UBXN4
8.20985e-08	MILR1
8.56972e-08	KDELR1
8.75346e-08	PNKD
9.09771e-08	SON
9.27204e-08	RAPGEF5
9.3837e-08	MAN2B1
9.43457e-08	SIRT3
9.70709e-08	HDDC3
9.73515e-08	ARPC1B
1.03858e-07	MDN1
1.04241e-07	BNIP2
1.09492e-07	CISD2
1.0963e-07	HNRNPUL1
1.11487e-07	SMARCE1
1.1179e-07	CPNE2
1.15961e-07	LAT2
1.16677e-07	EXOSC5
1.18277e-07	PGAM1
1.19902e-07	FAM98C
1.20312e-07	OSBPL1A
1.22477e-07	CELSR1
1.25969e-07	EMC6
1.26681e-07	EBPL
1.2982e-07	DNPH1
1.3188e-07	H2AFJ
1.35135e-07	BMYC
1.40114e-07	TRNAU1AP
1.41296e-07	SDF2
1.43922e-07	MAP4K2
1.48349e-07	CHCHD10
1.6845e-07	SMYD2
1.77963e-07	MTX2
1.79062e-07	NCAPD2
1.83938e-07	UBE2L3
1.84007e-07	APOA1BP
1.8548e-07	CEBPZ
1.86379e-07	GLOD4
1.86522e-07	HDDC2
1.87893e-07	TESPA1
1.90701e-07	DYNLT3
1.92388e-07	KLHDC2
2.0422e-07	IDH3G
2.04976e-07	RUVBL2
2.20512e-07	FAM117A
2.21648e-07	GABARAPL2
2.27982e-07	NT5C
2.28718e-07	TIMM17B
2.2998e-07	GIMAP5
2.37707e-07	BRK1
2.38443e-07	INCENP
2.40941e-07	PTS
2.44592e-07	HPRT
2.48353e-07	ARHGEF6
2.62051e-07	SRP72
2.77594e-07	TCTEX1D2
2.78798e-07	COMT
2.85839e-07	H2.Q7
2.88099e-07	TMEM42
2.89723e-07	TXN2
3.03439e-07	SYCE2
3.08759e-07	NPEPL1
3.13641e-07	PSPH
3.24061e-07	HP1BP3
3.33334e-07	NTMT1
3.33926e-07	REEP5
3.36662e-07	SELENOF
3.38412e-07	FCER1G
3.46814e-07	POLR2K
3.47556e-07	COTL1
3.61795e-07	ACADL
3.64802e-07	RTFDC1
3.95227e-07	ZNHIT1
3.96449e-07	OSTF1
3.97707e-07	UBA52
4.01948e-07	NUDT14
4.08149e-07	UNC119
4.13956e-07	CLTB
4.23118e-07	SRP9
4.35424e-07	SLC45A4
4.38158e-07	KDM5B
4.49048e-07	MORF4L2
4.80092e-07	SFPQ
4.83008e-07	BUB1B
4.88469e-07	UFC1
4.90878e-07	FUT7
4.91932e-07	EPHA2
5.03025e-07	SPR
5.18613e-07	PIF1
5.19882e-07	AIG1
5.45592e-07	SOD2
5.4731e-07	COPS3
5.5427e-07	TRAPPC3
5.54812e-07	WNK1
5.82576e-07	PHAX
6.08039e-07	LAMTOR5
6.12793e-07	GABARAPL1
6.24295e-07	HADH
6.38985e-07	UQCR11
6.68432e-07	SNRPC
6.80178e-07	LGALS1
6.86933e-07	TREML2
7.03846e-07	COMMD6
7.0455e-07	NGDN
7.09703e-07	PTGES3
7.12074e-07	CUEDC1
7.17322e-07	SLIRP
7.40438e-07	DDX5
7.43006e-07	RUNX2
7.5006e-07	TPRGL
7.54515e-07	EIF1
7.65845e-07	NEFH
7.72576e-07	H2AFY
8.13544e-07	PARP8
8.15796e-07	ZFP407
8.33478e-07	JTB
8.40109e-07	SUCLG2
8.54117e-07	COA3
8.7545e-07	CHCHD2
9.23042e-07	POLA1
9.78563e-07	TOMM22
9.83581e-07	CNPY2
9.88057e-07	DNAJC15
9.91053e-07	ANXA1
1.00349e-06	PAIP2
1.00857e-06	CETN2
1.05423e-06	GIMAP9
1.09431e-06	NRM
1.12167e-06	CHCHD7
1.1374e-06	EIF4A3
1.13931e-06	XRCC6BP1
1.14133e-06	PFDN1
1.14764e-06	SNRPD1
1.15126e-06	SPG21
1.26773e-06	NMRAL1
1.32425e-06	PCGF6
1.35527e-06	CD37
1.35934e-06	ANKRA2
1.38021e-06	DKKL1
1.39171e-06	GKAP1
1.39355e-06	SSNA1
1.44316e-06	HSPBP1
1.47189e-06	DNAJB1
1.4732e-06	FFAR2
1.51963e-06	DUSP2
1.62468e-06	FAM195B
1.64353e-06	UQCC2
1.66208e-06	CNOT1
1.68082e-06	MED28
1.70736e-06	TSPO
1.77899e-06	COX7A2L
1.79058e-06	MZB1
1.83757e-06	COX8A
1.83811e-06	HMMR
1.8573e-06	COX6B2
1.89618e-06	TNFRSF18
1.91118e-06	TSC22D3
1.98607e-06	HINT1
1.998e-06	IST1
2.01351e-06	MSL3
2.09016e-06	MPC1
2.13557e-06	WFDC17
2.19615e-06	MMGT2
2.20218e-06	CNTRL
2.22091e-06	RTCB
2.22138e-06	LY6E
2.27778e-06	TAOK3
2.29622e-06	CRIP1
2.42267e-06	MIEN1
2.46807e-06	ECM2
2.48132e-06	VGLL4
2.49611e-06	GNG2
2.54598e-06	ATP5J
2.59572e-06	COPS2
2.59869e-06	KMT2A
2.62903e-06	RGS2
2.67414e-06	EIF1B
2.75559e-06	NELFE
2.79615e-06	TNFRSF1A
2.89773e-06	COPS4
2.96937e-06	NSFL1C
3.00736e-06	NCEH1
3.19039e-06	ANAPC11
3.29858e-06	BEX6
3.30247e-06	TRAPPC4
3.35007e-06	NKG7
3.36629e-06	KRT18
3.48435e-06	ZBTB38
3.50768e-06	CETN3
3.61304e-06	GNG11
3.61324e-06	PET100
3.66279e-06	RUNX3
3.67597e-06	FRYL
3.67774e-06	SLC3A2
3.798e-06	MCL1
3.80854e-06	CISD1
3.85578e-06	XPA
3.88696e-06	JUND
3.894e-06	WDR61
3.92771e-06	SLC22A3
3.94548e-06	PRDX6
3.96211e-06	DNAJC19
4.08953e-06	HACD4
4.1685e-06	HPF1
4.2454e-06	DCPS
4.26275e-06	RAB37
4.28372e-06	MAT2B
4.37049e-06	BOLA3
4.49704e-06	WDR83OS
4.54208e-06	MOB2
4.55372e-06	TCEB1
4.7534e-06	TMEM5
4.85928e-06	SMG1
4.94472e-06	TKT
5.15152e-06	SLC9A3R1
5.26335e-06	EMILIN2
5.30423e-06	TNFAIP8L2
5.43495e-06	TBCB
5.5637e-06	ERP44
5.586e-06	MCEE
5.69142e-06	ANLN
5.74208e-06	FKBP8
5.77181e-06	SLC16A11
5.8397e-06	CAMK1
5.90549e-06	GEMIN7
6.07333e-06	CAPZA2
6.09109e-06	BIRC5
6.14936e-06	GPSM3
6.80498e-06	SCO2
6.82537e-06	RWDD1
6.8818e-06	PROCR
6.92436e-06	GDI2
6.97661e-06	MPLKIP
7.01211e-06	CCDC53
7.02338e-06	RAB4A
7.09272e-06	TMEM208
7.26597e-06	SNRPB2
7.4855e-06	NCOA7
7.4937e-06	STK26
7.6195e-06	ARL4A
7.62157e-06	CDC37
7.66821e-06	ZFP771
8.31083e-06	LRRC24
8.33365e-06	IQGAP2
8.40121e-06	DYNC1I2
8.47046e-06	HHEX
8.71821e-06	PIK3IP1
8.81e-06	EP400
8.89654e-06	CLSPN
9.12994e-06	ANKLE1
9.13339e-06	VEGFB
9.20737e-06	DCTN6
9.27898e-06	CKAP4
9.40822e-06	BEX1
9.50886e-06	PUS3
9.60541e-06	PKM
9.73221e-06	PDRG1
9.88071e-06	NSRP1
9.91898e-06	LDLR
9.94974e-06	PDE4D
1.00715e-05	SNRPA
1.02831e-05	MFF
1.03015e-05	CBLL1
1.03101e-05	TMCC1
1.06903e-05	FGFR1OP2
1.07104e-05	ZWINT
1.07219e-05	NPM3
1.09785e-05	SSSCA1
1.10279e-05	EIF6
1.11205e-05	CNPY3
1.1222e-05	TMEM71
1.12489e-05	RCC2
1.13217e-05	HIKESHI
1.14476e-05	PES1
1.14497e-05	AVEN
1.16271e-05	CUX1
1.18135e-05	LY6C2
1.19524e-05	CDC20
1.19913e-05	SUPT4A
1.20401e-05	AK2
1.20602e-05	CTNNBL1
1.21188e-05	NFKBIA
1.22595e-05	NCF4
1.23877e-05	IGHD
1.25354e-05	PIN1
1.25383e-05	H2.T23
1.26349e-05	DDT
1.27747e-05	ANXA2
1.30544e-05	RANGRF
1.32532e-05	RERE
1.3696e-05	SAT1
1.3979e-05	SELENOP
1.40486e-05	PTEN
1.40728e-05	PAIP1
1.41196e-05	ZCCHC10
1.43549e-05	CACNA1A
1.44646e-05	ATP6V1E1
1.48423e-05	PDCD4
1.51414e-05	CDC5L
1.56681e-05	SNRPG
1.57651e-05	EHD4
1.5806e-05	GPR171
1.60445e-05	PDIA3
1.61831e-05	IGF1R
1.62648e-05	BCL2
1.68446e-05	ALPL
1.69625e-05	TMA7
1.77212e-05	CEBPB
1.83095e-05	SMIM12
1.83562e-05	UBE2C
1.85473e-05	TSG101
1.85766e-05	TBXAS1
1.89772e-05	ESCO2
1.92662e-05	MARCKSL1
1.93505e-05	YEATS4
1.94633e-05	DRAP1
1.98307e-05	CFDP1
2.00645e-05	SMARCD1
2.05362e-05	RBM22
2.07401e-05	IGFBP4
2.08473e-05	KIF18A
2.08556e-05	LMO4
2.16441e-05	PUM3
2.16658e-05	GFER
2.18827e-05	BCAS2
2.27859e-05	MYCBP2
2.3512e-05	UBE2V2
2.38483e-05	MTCH1
2.40591e-05	GLTP
2.43311e-05	ZNRD1
2.4377e-05	RHOG
2.45919e-05	P2RY14
2.48541e-05	RCN1
2.4931e-05	METAP2
2.59448e-05	GSTO1
2.67354e-05	MAP7
2.68414e-05	RAB2A
2.76504e-05	GSTM5
2.76956e-05	FAM98B
2.7823e-05	PGRMC1
2.81359e-05	NAP1L1
2.81787e-05	PAM16
2.82907e-05	AURKAIP1
2.83025e-05	BCKDHA
2.88083e-05	ARF1
2.8989e-05	SRP14
2.91925e-05	LRPAP1
2.92228e-05	SLU7
3.07629e-05	HEMGN
3.10289e-05	ALDOA
3.12799e-05	DUSP5
3.17985e-05	RUVBL1
3.26564e-05	ATP5G1
3.27921e-05	STRBP
3.28464e-05	ATP5F1
3.28562e-05	RSL1D1
3.29878e-05	IL21R
3.30427e-05	GRK2
3.33557e-05	FDX1
3.35176e-05	TUBB5
3.42872e-05	LAPTM4A
3.44531e-05	ALYREF
3.58765e-05	SUPT16
3.65368e-05	FARSA
3.73149e-05	TMEM222
3.81088e-05	DNMT3B
3.90259e-05	WAC
3.93638e-05	ARPC4
3.94616e-05	MCTS1
3.96427e-05	ISYNA1
3.98424e-05	LMO1
3.99719e-05	MEF2A
4.037e-05	VASP
4.15923e-05	SNX3
4.17855e-05	TMEM131
4.28973e-05	FBXO9
4.34468e-05	CPNE3
4.41718e-05	HK2
4.41769e-05	TRP53
4.43133e-05	SNAPC5
4.44411e-05	PPP1R13B
4.4809e-05	FAAP20
4.52817e-05	ATP5D
4.53226e-05	MPL
4.60606e-05	SUB1
4.61179e-05	BLVRB
4.69169e-05	ING2
4.70671e-05	SPNS3
4.707e-05	RIDA
4.78226e-05	MFGE8
4.83077e-05	MGAT4B
4.84231e-05	TMA16
4.97656e-05	EEF1D
5.01975e-05	METTL7A1
5.17762e-05	ENY2
5.32737e-05	TIMM50
5.32881e-05	PEX7
5.34227e-05	KANSL1L
5.41889e-05	FAHD1
5.46913e-05	MKNK2
5.50832e-05	DHRS4
5.51146e-05	SGK3
5.51265e-05	RAB8B
5.51716e-05	EVA1B
5.51834e-05	ATP6V0B
5.52184e-05	CD320
5.54486e-05	LAS1L
5.61929e-05	GMPR2
5.67501e-05	VAV3
5.69814e-05	RNASEH2B
5.83074e-05	CNTROB
5.83275e-05	PDCD5
5.85725e-05	SPNS2
5.86665e-05	PRKAR1A
6.19336e-05	KLF9
6.24341e-05	CACNA1B
6.26853e-05	ZCCHC9
6.4047e-05	TMEM256
6.45259e-05	CTSG
6.47393e-05	PDCD2
6.7064e-05	CMC1
6.81618e-05	CHURC1
6.8354e-05	DNASE2A
7.05116e-05	RNF166
7.27248e-05	TALDO1
7.30206e-05	SFXN1
7.37784e-05	CCS
7.70762e-05	HAX1
7.76711e-05	TMED1
7.77211e-05	DEK
7.83904e-05	NRIP1
7.85986e-05	SAMM50
7.88203e-05	PDDC1
7.88764e-05	COMMD3
7.97437e-05	FAM114A2
8.22047e-05	DIABLO
8.24276e-05	HEXA
8.32076e-05	FKBP3
8.49522e-05	EEF2KMT
8.50507e-05	METTL9
8.52453e-05	LAMP1
8.65806e-05	MTAP
8.66714e-05	SMCO4
8.72898e-05	TMEM173
8.77734e-05	COMMD4
8.92486e-05	BFAR
8.96864e-05	TCF12
9.0229e-05	MTDH
9.10655e-05	DYNLL1
9.13989e-05	PDLIM2
9.19346e-05	GLRX3
9.29936e-05	YAF2
9.39471e-05	BTF3L4
9.4543e-05	KCNK12
9.64177e-05	ATXN10
9.64775e-05	CCL9
0.000101485	KRR1
0.000102516	HSD17B12
0.000105113	ISOC1
0.000106347	FBXL6
0.00010996	PLPPR3
0.000110364	ARF4
0.000111031	ZFP330
0.000113741	PIGYL
0.000114521	LGALS8
0.000114566	PRMT1
0.00011498	PLXNA1
0.000117521	KNTC1
0.000118373	TMEM40
0.000119288	C1GALT1
0.000119449	AKT1S1
0.000119786	HNRNPLL
0.000121335	CCT4
0.000121374	PAK1IP1
0.000122692	ZC3H15
0.000127137	MYH9
0.000128505	TFG
0.000131519	FABP5
0.000132154	POLR2C
0.000132402	SMDT1
0.000132728	NXT1
0.000137783	NOP14
0.000137979	PTCD2
0.000140238	RAB11A
0.000140475	MOCS2
0.000140764	RIPK3
0.000141851	HSP90AA1
0.000142841	NABP2
0.000145209	CNRIP1
0.000149796	MATK
0.000152095	CAPZB
0.000153129	PRPF4B
0.000154021	ZFP608
0.000156988	EXOSC4
0.000157327	DCTN3
0.000157561	TRNT1
0.000157928	NIT2
0.000159034	IL11RA1
0.000159091	VAPA
0.000159405	COMMD7
0.000160449	AMD1
0.000160457	BAX
0.000162026	STAG3
0.000165979	SPAG5
0.000172901	ANAPC13
0.000174378	VMP1
0.000175684	ANP32A
0.000175775	YWHAH
0.000177175	CDC26
0.000177421	DNAH14
0.000177508	GAS2L3
0.000178211	RNF219
0.000189146	DCK
0.000189644	TUSC1
0.000191247	PDGFRB
0.000195612	CFAP97
0.000197536	COX6B1
0.00019827	TAF13
0.000199058	ALG5
0.000199788	ZFP593
0.00020747	UBE2E2
0.000209421	CBFA2T3
0.00022063	MRI1
0.000223462	LAMTOR2
0.00022473	JAGN1
0.000226791	SMARCB1
0.00022767	ROMO1
0.000231825	UQCRB
0.000234463	PWP1
0.000235072	CELA1
0.000235697	TOMM5
0.000238885	POLR2I
0.000240236	GLIPR1
0.000241034	ODF2
0.000246913	ITPR2
0.000255343	Sept2
0.000255579	DACH1
0.000256028	TRIM30A
0.000257248	KTI12
0.000258728	KIF14
0.000260303	PYCRL
0.000260815	TAF10
0.00026603	PCM1
0.000270504	BAG2
0.000270907	PIH1D1
0.000272185	MOB3A
0.000272561	U2AF1
0.000273389	SLC25A3
0.000282959	TIMM13
0.00028816	CDC40
0.000293294	BAD
0.000302816	DGKE
0.000304966	URI1
0.000311605	NCF1
0.000312689	DUSP1
0.000313466	ILKAP
0.00031705	ATRAID
0.000319088	SLC25A39
0.000319871	VAT1
0.0003212	CHCHD5
0.000331309	SUGT1
0.000333265	PLA2G4A
0.000336303	ACP1
0.000340928	CD3EAP
0.000342235	TTC3
0.000347716	IGF2R
0.00035019	REXO2
0.000359827	IFRD1
0.000360834	LRRC18
0.000362851	GSPT1
0.000363796	AMDHD2
0.000363862	SNRNP25
0.000365376	HNRNPA3
0.000366511	UBE2R2
0.000370724	UBB
0.000372838	FAM173A
0.000382806	SCAMP2
0.000383908	SGF29
0.000384319	PAK2
0.000385447	D930015E06RIK
0.000390495	POLDIP2
0.00039515	ABHD16A
0.000397358	ANP32B
0.000399267	RER1
0.000409834	GNPDA2
0.000410628	ECHS1
0.000410781	CKAP5
0.000422417	MMRN1
0.000422559	ZCRB1
0.000425406	GNPNAT1
0.000426983	POLR1D
0.000438826	BLOC1S2
0.000439817	PINX1
0.000440451	POLR2G
0.000443994	THYN1
0.000459989	BORCS8
0.000460215	ABRACL
0.000460523	AIMP2
0.000461902	CNN2
0.000464714	KRCC1
0.000465348	RNASET2A
0.000479954	NLRC3
0.000492268	C1QBP
0.000497571	TMEM11
0.000498985	XAB2
0.000503083	DCTN2
0.000504667	HMGB3
0.000506388	APOOL
0.000544483	UACA
0.000545709	ZFP36
0.000546682	CTSB
0.000559588	TMEM14C
0.000567279	TIMM10B
0.000583625	POR
0.000592162	MRFAP1
0.000605178	DNTTIP1
0.000607717	TST
0.000608417	IDH3B
0.00061249	UNG
0.000617806	FBXO5
0.000621116	MNAT1
0.000651591	TIPIN
0.000656957	DOCK9
0.000658695	RILPL2
0.000659767	BLK
0.000659935	FRRS1
0.000667646	SMCHD1
0.000669456	GHITM
0.000671517	SAP30
0.000674649	SAR1B
0.000689945	N4BP2
0.000691039	ATP5H
0.000701241	OTOS
0.000711616	CD53
0.000712794	DYNLL2
0.00072413	SYPL
0.00073792	EGLN3
0.000754232	IGBP1
0.000755972	POLD4
0.000756581	SEC11C
0.000762489	TXNDC9
0.000764771	ASPSCR1
0.000768792	GUCA1A
0.000791462	NUBP2
0.000815884	MIS18BP1
0.000819129	YY1
0.000823035	PPIL1
0.000825028	ELOVL1
0.00083801	NANS
0.000838653	ST6GAL1
0.000841379	CNIH4
0.000889371	NDNL2
0.00089468	ITPKB
0.000896149	RCL1
0.000898211	ZFP422
0.000899579	NMI
0.000900339	CNBP
0.000905729	MTHFSL
0.00091733	OXR1
0.000917386	AVPI1
0.000918503	CMPK1
0.000951561	EIF4G1
0.000959653	TIMM9
0.000960606	TUFM
0.000963559	ANXA5
0.000963828	GAPDH
0.000972478	EIF2A
0.000974143	SLC25A5
0.000979059	CREBRF
0.000984192	ZCCHC11
0.000990382	GTPBP4
0.000994232	PCNT
0.00101531	DPY30
0.00101566	LSM10
0.00102715	ELOF1
0.00102897	PAFAH1B3
0.00103255	DECR1
0.0010347	VMA21
0.00104051	TTC1
0.00104477	CROT
0.0010482	PBX1
0.00105317	LIN37
0.00105451	DDX49
0.00105493	MYDGF
0.00105756	FAM92A
0.00106423	SYNGR2
0.00108763	PAM
0.00108831	LRRTM2
0.00111592	KCTD1
0.00113235	OGFOD3
0.00114698	UBXN2A
0.00115484	UBE2D1
0.00117087	SDHAF4
0.0012021	FRG1
0.00120288	DBI
0.00120758	ARHGEF1
0.00122173	BBIP1
0.00122654	SOD1
0.00122798	YDJC
0.00123035	F2RL3
0.00123431	FERMT3
0.00124216	GYPC
0.00124276	BCKDK
0.00125088	METTL1
0.00126829	CHAF1B
0.00132243	GINS4
0.0013307	CHMP3
0.00133514	GLRX
0.00135171	TEC
0.00136829	APOBR
0.00138079	OXCT1
0.00138749	EXOSC7
0.00141155	DAD1
0.00143632	IQGAP3
0.00143834	SARNP
0.00144141	SMIM14
0.00145012	CRYZL1
0.00149102	ACAA2
0.00149678	CLNS1A
0.00150977	MPND
0.00151186	TMEM165
0.00151721	SNHG6
0.00152413	NIFK
0.00155289	HADHB
0.00156639	RSU1
0.00160418	PPP2R3C
0.00163157	FRAT2
0.00163394	LSM3
0.00163752	OCIAD2
0.00165829	PON2
0.00166054	LTBR
0.00166215	UROD
0.0016696	PDCD6
0.00168228	ARPP19
0.00168489	THSD1
0.00168627	ISG15
0.00170254	PHF14
0.00170696	IDNK
0.00170785	PFDN2
0.00171035	MAF1
0.00174581	DHRS7
0.00175465	POLR3GL
0.00178954	LAMTOR3
0.00179454	CHCHD6
0.00180731	DERA
0.00182764	PHB
0.0018279	TYROBP
0.00184509	SPON1
0.00186099	FES
0.00186655	PTPN1
0.00188822	ZFP1
0.00190092	SHFM1
0.001909	NSMCE1
0.00191237	VPS29
0.00191874	IFT52
0.00192003	TWF2
0.00193826	EIF5A
0.0019407	CERS2
0.00196958	RBBP7
0.00201605	ORAI3
0.00202546	PARP2
0.0021395	DNPEP
0.0021637	LETM2
0.00217637	JCHAIN
0.00220186	SSR4
0.00220386	IL1R1
0.00222635	ACTN1
0.00226649	POP7
0.00226808	PNPO
0.0022722	MDGA1
0.00229459	KHDRBS3
0.00231678	POU2F2
0.00234705	ACBD6
0.00236132	NIP7
0.00236506	WAS
0.00236743	DDHD2
0.00239794	SMIM10L1
0.00240218	VAMP7
0.00241385	MAGOH
0.00241656	SMIM20
0.00243943	FAHD2A
0.00244481	PDCD10
0.00244701	UFSP2
0.00245939	UHRF1
0.00247901	TXNDC15
0.00249162	MUC13
0.00254212	MDP1
0.00255809	NCF2
0.00256776	PLP2
0.00257574	FAM49B
0.00261597	EDEM2
0.00265258	ZNRF1
0.00272015	VDAC3
0.00274787	TAF1D
0.00278239	ZFP414
0.00278778	MEF2D
0.00279146	THBD
0.00283063	NSMCE2
0.00284616	RNF6
0.00285017	SNX4
0.00285145	TOR2A
0.00288014	RACGAP1
0.00294501	NR2C2
0.00296145	RHOA
0.00296747	CPQ
0.00302112	INIP
0.00304458	LTV1
0.00305085	OTULIN
0.00307037	YWHAQ
0.00307831	RTP4
0.0031256	LYSMD2
0.00313487	CLCC1
0.00314322	CDC42
0.00314854	MAT2A
0.00318018	TNFRSF13B
0.00323473	GADD45B
0.00325444	CSPP1
0.00326167	LAT
0.00326852	DDAH2
0.00328822	ARL2BP
0.00328943	HERPUD1
0.00331581	SIVA1
0.00333159	RSBN1L
0.00339172	LSM1
0.00339247	SELENOH
0.00339412	CSNK2A1
0.00340287	CTSL
0.00342734	NOP58
0.00344365	HACD1
0.0034845	PUM2
0.00359969	TMEM128
0.00360036	GALNT6
0.00362374	RBFA
0.00364458	TEX261
0.00370298	TUBA1B
0.00373339	AKIRIN1
0.00375327	ASCC1
0.00387228	GATM
0.00389706	DAZAP2
0.00390668	HK1
0.00391755	H2AFV
0.00392446	NKAP
0.0039326	LDHA
0.00393971	SELPLG
0.00396204	HGF
0.00398667	GTF3A
0.00405933	SH2B1
0.0041305	NFATC3
0.00416883	OSTC
0.00417651	GMPR
0.00418398	H2.KE6
0.00422002	DAP
0.00422081	GTF2E2
0.00423837	CYCS
0.00427812	AHSA1
0.00431117	YBX3
0.00435	MPHOSPH6
0.00435495	RNF11
0.00439697	ARL2
0.00446713	TMEM230
0.00448475	TFAM
0.00449872	SLC25A11
0.00458153	H2.T22
0.00460805	TSTA3
0.00462667	PIN4
0.00462859	CSGALNACT2
0.00471098	SRSF11
0.00472908	PLEC
0.00482785	CCL4
0.00486011	MKRN1
0.00488387	NT5M
0.00488785	TMEM158
0.00488963	LRRFIP1
0.00496934	XAF1
0.00497125	UBE2I
0.00497816	TPX2
0.00503523	NEK2
0.00506467	AP2M1
0.0050782	POLR2F
0.00515549	RAG1
0.00519661	UBE2G2
0.005252	SEC61G
0.00526657	TPM3.RS7
0.00531586	PRODH
0.00535618	ALCAM
0.005384	ATP6V0D1
0.00541011	TTF2
0.00542803	MB21D1
0.00546567	MIF4GD
0.00556	CCDC32
0.00564076	PPIC
0.00566642	ZMAT5
0.00573521	ABHD14A
0.00574417	LYRM2
0.00577918	SH3GLB1
0.00582112	GOLGA7
0.00583983	MSRB2
0.00584084	CORO2A
0.00589413	TNIP3
0.00589783	HAT1
0.00592169	DGKD
0.00595136	DNAJA2
0.00600035	AHNAK
0.00602014	SPATA24
0.00604731	GSTZ1
0.00604916	UBASH3B
0.00605768	SYF2
0.00607597	SERPINF1
0.00610796	MPV17L2
0.00617687	GEMIN6
0.00620171	LBR
0.00629191	PPP3CA
0.00638169	UBA7
0.00642508	TUBGCP2
0.00649185	LAP3
0.00657029	FBXO22
0.00667037	NOL7
0.00675217	ZFP800
0.00678497	SPIB
0.00678539	UFL1
0.00681822	ACOT13
0.00693882	CTPS2
0.00695829	SEPHS2
0.00698195	PCBD2
0.00700347	GNG12
0.00719805	MRRF
0.00726635	COX17
0.00727561	EIF3D
0.00730467	CSF3R
0.00735851	TPD52L2
0.00737983	GYG
0.00740081	DPM2
0.00741462	FAM63A
0.00743158	WDFY1
0.00762521	TRPC4AP
0.00770107	SSR2
0.00772839	FMNL1
0.0079221	BCAP31
0.00800462	BRMS1
0.0080483	HRAS
0.00804846	TIMM21
0.00805233	ASRGL1
0.00808117	CYB561D2
0.00812333	CCDC112
0.0081787	NOSIP
0.00819872	ATG101
0.00826069	PDE3B
0.00833601	RNASEH2C
0.00845025	SAC3D1
0.00847017	DHRS7B
0.00865462	HSPB11
0.00873648	MTERF4
0.00886699	METTL5
0.00894027	SAYSD1
0.00900738	SMG7
0.00915338	TOMM20
0.00923771	AHSA2
0.00925725	UQCR10
0.00925785	ZFP444
0.00927734	TMED10
0.00938224	HDGFRP3
0.00944692	NARS
0.00945357	MRTO4
0.00945551	NUDT2
0.00946908	ARHGAP30
0.00947179	PPP1R15A
0.00960696	CCDC59
0.00991999	ADD3
0.00997315	PLXDC1
0.0101056	DTD2
0.0102763	RAB5A
0.0102847	FUCA1
0.0103105	THAP7
0.0103117	FLYWCH2
0.0104288	PFKL
0.0105085	STK16
0.0106099	BET1L
0.0106374	AKAP7
0.0106801	CD244
0.0107505	ZCCHC8
0.0109644	CASC4
0.0111291	SCAP
0.0112369	SF3A3
0.0112671	NAE1
0.0113331	BAK1
0.0113591	CBR1
0.0113737	PMPCB
0.0113815	IRAK1
0.0114497	MYO1C
0.011454	YRDC
0.0115208	OSER1
0.0115328	HSD17B10
0.0115338	GLUL
0.0119445	PIK3R6
0.0120112	IL6RA
0.0120567	OGFR
0.0122699	NR4A1
0.0123966	ACTG1
0.012477	ZFP560
0.0124961	UTP3
0.0125729	AUH
0.0126235	DBNL
0.0126255	SH3BGRL
0.0129748	BZW2
0.0130729	ZFP24
0.0132073	RHOBTB3
0.0133667	CCDC90B
0.0135074	IFT74
0.0135471	ORMDL1
0.0136144	METTL26
0.0136965	PHF10
0.013721	TRAPPC1
0.0138124	DCAF13
0.0139961	PAFAH2
0.0140295	TAP2
0.0140713	BLVRA
0.0141078	SMIM15
0.0142064	MECR
0.0142373	TSSC4
0.0142709	ABHD8
0.0143277	MPDU1
0.0146692	COL27A1
0.014677	RAB1A
0.0147706	AIMP1
0.0147938	ITGB3BP
0.0150759	THUMPD1
0.0153055	FAM136A
0.0154413	BBX
0.0159713	SUSD1
0.016019	ABHD4
0.0161158	VPS36
0.0161933	BCR
0.0162917	RAB21
0.016301	SVIP
0.0163596	EML2
0.0163784	AHCTF1
0.0169881	ICA1
0.0170558	SYVN1
0.0170938	STX4A
0.0171629	SNX2
0.0172617	TRUB1
0.017312	EBAG9
0.0174099	MTFR1L
0.0174475	FAM69A
0.0179213	BSCL2
0.0181666	COPS7A
0.018168	PGP
0.0184338	TSN
0.0184485	POLE4
0.0185802	INPP1
0.0185963	ARMCX1
0.0186302	UTP14A
0.0187266	GSDMD
0.0191344	NOS1AP
0.0193702	COMMD10
0.0195747	IL15
0.0199081	FBXO7
0.019973	FAM53A
0.0201703	FAM96B
0.0205708	AFF3
0.0205727	ESYT1
0.0212664	DDX39B
0.0213399	UBL4A
0.0215103	PAK1
0.021525	ATG3
0.0216287	AKR1B3
0.0218483	DIAPH3
0.0221376	IAH1
0.0223431	CDC42EP3
0.0224159	TRP53I11
0.0224368	MTA3
0.022615	SBDS
0.0226619	PPP1R16B
0.0227821	UBE2A
0.0228758	LLPH
0.0229462	ATP5G3
0.0230419	D10JHU81E
0.023294	CTNNBIP1
0.0234459	ANAPC16
0.0235735	UPF3A
0.023575	TAF12
0.0238326	TMEM237
0.0239582	COX7A2
0.0243183	PTPN12
0.0244419	NRBP1
0.0245029	PRKRA
0.0247677	SRA1
0.0254773	KDELR2
0.0255344	INSL6
0.0255663	PITPNC1
0.0257524	ASL
0.025907	NKD2
0.02662	EEF2
0.0270428	CYB5R3
0.0272091	CD44
0.0272838	SOCS2
0.0273294	PRKCDBP
0.0278093	MSRA
0.0280269	MED4
0.0283891	FAM107B
0.0284458	MTX1
0.028628	IFNGR1
0.0291197	DAP3
0.0292909	UFM1
0.0293056	TMX1
0.0294722	APEX1
0.0296099	ARL14EP
0.0296629	RNF114
0.029813	DEPTOR
0.0299027	ERN1
0.0303865	KDM1A
0.0304901	TMBIM6
0.0308463	R3HCC1
0.0309878	G6PC3
0.0311633	DOK1
0.031826	YIPF5
0.0322352	RCN3
0.0323561	GLTSCR2
0.0324213	LYN
0.0327953	MYC
0.0328714	VEGFA
0.0331734	KPNB1
0.0333552	MYO18A
0.0341286	SMIM5
0.0343405	AP4S1
0.0343591	STXBP5
0.034476	ARHGDIB
0.0348181	WDR89
0.0348315	SPPL2A
0.0349055	IL10RB
0.0350834	ABCG2
0.0351028	RIOK1
0.0353037	IMMP2L
0.0356244	PPA2
0.035745	ATP5O
0.035811	DDX24
0.0363734	WBP2
0.0363987	RAPSN
0.0367208	HES1
0.0369056	PDE5A
0.0371945	AFDN
0.0377415	MPP6
0.0379375	ARPC2
0.0379716	PCBD1
0.0381997	ZFP580
0.0389945	CLEC4D
0.0390897	CDK9
0.0391183	GADD45GIP1
0.0392529	SELL
0.0400552	PCP4L1
0.0404009	DEAF1
0.0408265	SNX17
0.0412248	IMP4
0.0415425	UBALD2
0.0417388	ACTR10
0.0419149	PPIL3
0.0423671	PHC2
0.0426094	LPCAT3
0.0434754	HAUS1
0.044134	MORC3
0.0445796	DCTD
0.044913	G2E3
0.045247	MPST
0.0455713	NCAPD3
0.0456321	SOCS6
0.0460592	TMEM219
0.0464068	MAZ
0.0464434	IMPDH2
0.0465508	CSRP2
0.0466582	SP140
0.0476918	CLIC1
0.0477121	TAF6L
0.0477771	CHCHD4
0.0479558	RCN2
0.0480365	ZFP524
0.0489836	CASP3
0.0494884	CTSC
0.0498602	MAD2L2

## Sheet: Cluster4_anal
p_val_adj	gene
8.14304e-30	IGKC
2.8419e-25	IGHM
6.38954e-24	PTMA
6.75586e-21	MALAT1
5.92615e-19	VPREB1
1.16103e-17	CRIP1
2.35521e-17	H2AFZ
4.42385e-16	VPREB3
6.74612e-14	CTSG
5.49811e-13	TMSB4X
1.82307e-10	PRTN3
4.07198e-10	FUS
8.99314e-10	CD79A
5.41268e-08	DAPP1
6.09864e-08	MYCBP2
3.28705e-07	PGLS
6.15439e-07	CD52
7.51762e-07	SLCO3A1
1.8163e-06	NEAT1
2.33032e-06	PTPRE
2.48801e-06	COX4I1
4.73796e-06	COX7B
6.17307e-06	HLF
9.4158e-06	MIF
1.26972e-05	IGLL1
1.41741e-05	ADGRL4
1.46555e-05	CHCHD10
1.52471e-05	PLAC8
1.77794e-05	FOSB
1.8012e-05	COX7C
2.21462e-05	LY6D
3.21074e-05	RBM25
3.62328e-05	ZCCHC7
4.17064e-05	PUM1
4.62517e-05	CCND2
5.37124e-05	FABP4
0.000100663	HIST1H4D
0.000127915	ATRX
0.000136581	EGR1
0.000215957	SOX4
0.000268596	ANKRD11
0.000289598	MTDH
0.000309038	ELANE
0.000373138	NKTR
0.000393123	TIA1
0.000419998	MEF2C
0.000479831	CCNL1
0.000496631	S100A9
0.000573773	CRLF3
0.000648597	S100A8
0.000803374	ASH1L
0.000908181	SRRM2
0.00100011	XIST
0.00120685	HIST1H1B
0.00129778	NRIP1
0.00130538	TMEM258
0.00137253	EML4
0.00143643	SMC1A
0.00154651	HUWE1
0.00175352	ANGPT1
0.00202763	HMGB2
0.0021532	CAR2
0.00235016	GCNT2
0.00249851	ETV6
0.0034677	SLC38A2
0.00362387	UQCR11
0.00384384	POLA1
0.00393286	KTN1
0.00450851	ATP5J2
0.00518159	JCHAIN
0.00524083	ELMO1
0.00558365	COX7A2
0.00636363	BCLAF1
0.00662719	TPR
0.00678526	DNTT
0.00680221	SHFM1
0.00705776	OAZ1
0.00744809	ARHGEF1
0.0081312	CD34
0.00822116	CHD2
0.00881568	RRBP1
0.00947367	PHF3
0.0101393	HSP90AB1
0.0106113	ANKRD17
0.011549	TSPAN4
0.0116335	IKZF2
0.0122663	ATAD2
0.0128688	UCP2
0.0129207	EBF1
0.0149785	MZB1
0.0156237	PCM1
0.0160502	UQCRQ
0.0164088	R3HDM1
0.0175152	VPS13A
0.0176397	PHYKPL
0.0180391	ICOS
0.0190523	ARID4B
0.0193698	GPR68
0.0200984	SON
0.0207711	BCL11A
0.0210658	RANBP2
0.0210934	HMGB1
0.0211362	HIRIP3
0.0219513	DNM1L
0.0232581	BRCA2
0.0240998	MGA
0.0266146	ATP5E
0.0273314	GOLIM4
0.0274118	SIRT3
0.0276639	MSI2
0.0291462	SAMSN1
0.0307907	FOS
0.0317648	SEC61B
0.0322475	KIT
0.0354107	NFIC
0.036693	RAPGEF6
0.0385747	PNN
0.0410715	SURF6
0.0435483	PHF20L1
0.0454734	BRD8
0.0472972	PLCG2

## Sheet: Cluster5_anal
p_val_adj	gene
6.90658e-74	IGLL1
2.26404e-63	CD79A
1.34044e-55	SDC4
1.2001e-44	VPREB3
5.71074e-43	CD79B
6.61528e-41	VPREB1
1.55202e-40	CRIP1
4.13683e-40	PTMA
5.12009e-40	ASF1B
7.26175e-38	ID3
3.03505e-37	HMGB1
1.89596e-35	CHCHD10
5.8705e-35	HMGB2
3.66852e-32	BLNK
1.09683e-31	IL7R
1.12971e-29	EBF1
4.22725e-27	UCP2
2.37509e-26	PPIA
2.74714e-26	LEF1
3.36422e-26	MZB1
3.64408e-25	RAET1E
1.00672e-24	BFSP2
1.35794e-24	BIN1
3.44958e-24	PNP
1.10696e-23	SNX2
1.09358e-22	CCND3
2.23285e-22	DLG2
3.55516e-22	VPREB2
5.00102e-22	LY6E
5.46202e-22	CPLX2
2.05567e-21	SAPCD1
1.32209e-20	TUBB5
1.39156e-20	IGHG2B
1.04632e-19	TNFRSF19
2.80157e-19	DNTT
1.25049e-18	TBC1D10C
3.59177e-18	POU2AF1
5.28555e-18	ETS1
5.74064e-18	ARL5C
1.21815e-17	H2AFZ
1.37399e-17	CIB1
6.86593e-17	IFI30
3.47702e-16	MXD3
3.92844e-16	TUBA1B
6.58517e-16	RRM2
3.29731e-15	RSPH9
7.1487e-15	PBK
9.51009e-15	TIFAB
1.21313e-14	MARCKS
2.18063e-14	RASGRP2
3.14259e-14	TMEM108
3.77152e-14	CCNB2
4.64188e-14	CD52
7.09424e-14	AKAP12
9.15644e-14	PTTG1
9.73928e-14	NUSAP1
1.43701e-13	LMNB1
3.03886e-13	MREG
3.09746e-13	PPP1CA
4.20071e-13	RDM1
4.46884e-13	DCK
5.29851e-13	ACTB
7.78047e-13	PGLS
8.3851e-13	LGALS9
8.48215e-13	MPO
8.53223e-13	C1GALT1
1.12815e-12	H2AFV
1.22208e-12	RAG2
1.29404e-12	SSNA1
1.46466e-12	HIST1H2AE
2.33565e-12	FAM129C
2.40202e-12	MPND
4.48349e-12	PTP4A3
4.95882e-12	EVL
5.57186e-12	GRAP
5.82779e-12	CD19
5.8796e-12	H3F3A
7.29557e-12	LY6D
1.47588e-11	HMGN1
2.32157e-11	TTLL9
2.42774e-11	RAC2
3.00505e-11	ESCO2
3.17843e-11	CDCA3
3.4166e-11	CDKN2D
4.0451e-11	LOCKD
5.19115e-11	CBX3
1.40272e-10	CDKN3
1.8397e-10	PTGR1
2.24989e-10	MSH5
2.29021e-10	RAN
2.56094e-10	SMC4
2.60939e-10	CCNA2
3.5862e-10	DNAJC21
4.80971e-10	KRT10
4.82262e-10	IFITM1
5.36101e-10	CDCA8
5.38564e-10	HIST1H2AF
8.94274e-10	ETHE1
9.22063e-10	LMO2
9.2507e-10	B9D1
9.58307e-10	DUT
9.62669e-10	EZH2
1.26627e-09	DEK
1.54768e-09	H2AFX
1.7758e-09	AIRE
1.7758e-09	ANKRD22
1.7758e-09	CD209D
1.7758e-09	CIB3
1.7758e-09	CRABP1
1.7758e-09	CXCR5
1.7758e-09	DNHD1
1.7758e-09	FAM71B
1.7758e-09	FMR1NB
1.7758e-09	IGHJ3
1.7758e-09	IGHV1.74
1.7758e-09	IL5
1.7758e-09	MOGAT1
1.7758e-09	OLFR167
1.7758e-09	RNASEK
1.7758e-09	SLC25A2
1.7758e-09	SYCE1L
1.7758e-09	TGFBR3L
1.7758e-09	TRAV15.1.DV6.1
1.7758e-09	TUBG2
2.11662e-09	CKAP2
2.14452e-09	TUBB4B
2.39918e-09	FAM53B
2.47794e-09	MTHFD2
2.79974e-09	NHP2L1
4.00909e-09	RHOA
4.26673e-09	CALM1
4.35942e-09	GNGT2
4.87101e-09	STON1
4.87773e-09	LRMP
5.29359e-09	HIST1H1A
5.80822e-09	GFRA2
6.04902e-09	SAPCD2
6.56859e-09	MYL10
6.84291e-09	CTLA2A
7.9245e-09	BIRC5
1.03421e-08	FXYD6
1.17153e-08	HIST1H4F
1.18955e-08	ANP32B
1.20167e-08	IMPDH1
1.27885e-08	EZR
1.34682e-08	SPC25
1.48826e-08	MYL4
1.61411e-08	GAPDH
1.71172e-08	DEPDC1A
1.74901e-08	CCNE2
1.79437e-08	ZHX2
1.81058e-08	HES1
2.15554e-08	CSRP1
2.41916e-08	HN1
2.44201e-08	TIFA
2.73904e-08	E2F2
2.84734e-08	SLAMF6
3.48663e-08	TPM4
3.86894e-08	SF3A3
4.66328e-08	UACA
4.83309e-08	PAX5
4.86329e-08	ACD
4.88848e-08	CECR2
5.06313e-08	LY86
5.18745e-08	HIST1H2AN
5.73523e-08	OSGEP
8.50346e-08	PKIG
9.22774e-08	PHLDB3
9.82557e-08	STAMBPL1
1.03901e-07	CKS1B
1.0662e-07	ARPC5L
1.07748e-07	CD34
1.17686e-07	CLIC1
1.24377e-07	CAMK2D
1.3034e-07	ALPL
1.35543e-07	ANP32E
1.45391e-07	TMEM121
1.54657e-07	LGMN
1.57406e-07	LXN
1.72206e-07	HIST1H1B
1.82909e-07	RALY
1.98409e-07	TOP2A
2.92474e-07	ANP32A
2.97491e-07	IGKC
3.14464e-07	HIST1H2BJ
3.26788e-07	HIST2H2BB
3.33872e-07	TPX2
3.35578e-07	ST3GAL6
3.68665e-07	PSMC4
3.74679e-07	TCEB2
3.96687e-07	CHCHD6
4.13439e-07	UBE2S
5.09417e-07	HMMR
5.23633e-07	MALAT1
5.29162e-07	FAM96A
5.46275e-07	S1PR1
6.6529e-07	HIST1H3A
7.57132e-07	PLK1
8.26419e-07	KIF15
9.09571e-07	TXNRD3
9.1189e-07	MED14
9.31046e-07	LSM4
9.50996e-07	CDV3
9.84499e-07	LY6K
1.0825e-06	EIF5A
1.16025e-06	PMF1
1.36422e-06	TYMS
1.66259e-06	GALNT14
1.66259e-06	MTCL1
1.73341e-06	EMP1
2.05642e-06	STMN1
2.12627e-06	CCNB1
2.19415e-06	SELENOH
2.28658e-06	OAZ1
2.39451e-06	CENPM
2.39528e-06	SLC29A1
2.45169e-06	NT5DC2
2.54211e-06	APITD1
2.81208e-06	HIST1H3I
3.54944e-06	ROBO3
3.99746e-06	H2.AB1
4.84572e-06	FRG1
4.8688e-06	TMEM263
5.22658e-06	AURKB
5.99808e-06	CFL1
6.68264e-06	SWI5
7.50219e-06	NUCKS1
7.8585e-06	TIMM50
7.86142e-06	PSMB6
8.60337e-06	GMFG
9.02336e-06	ELOF1
9.03076e-06	TCF3
1.07277e-05	MED10
1.08114e-05	CTSG
1.08486e-05	COX6A1
1.18934e-05	BANF1
1.19548e-05	RALA
1.28511e-05	FAM64A
1.29358e-05	HMGN2
1.40998e-05	HIST1H1E
1.41981e-05	PTPRE
1.43432e-05	FOXO1
1.54938e-05	CD37
1.6588e-05	SLBP
1.8185e-05	NAP1L1
1.87628e-05	REEP2
1.96511e-05	YBX1
1.9723e-05	GSTT2
2.0168e-05	IFI27L2A
2.02258e-05	UCHL1
2.10764e-05	RNF7
2.14663e-05	PRDX1
2.52601e-05	TMSB10
2.54527e-05	CWC15
2.54856e-05	RACGAP1
2.63741e-05	CENPA
2.89525e-05	NSMCE4A
2.96201e-05	TK1
3.0531e-05	LYAR
3.69421e-05	GMNN
3.80677e-05	MPP1
4.38256e-05	SMDT1
4.96392e-05	CDC45
5.94487e-05	SMC2
6.18412e-05	CDC6
6.28516e-05	ADGRL4
6.30419e-05	FBXO5
6.48599e-05	TXN1
7.97125e-05	BOK
8.24572e-05	ALOX12
8.24572e-05	IGHV1.66
8.24572e-05	IGHV8.11
8.43728e-05	NSMCE1
8.44071e-05	MKI67
8.5108e-05	SNRPD3
8.53263e-05	ALYREF
8.6822e-05	HIST1H4C
8.8317e-05	LSM2
8.92266e-05	COX5A
9.10723e-05	UBA2
9.6909e-05	TSPAN13
9.95356e-05	EMG1
0.000100995	CCDC18
0.000102421	CBX1
0.000103675	TMEM255A
0.000104006	PRDX4
0.000118971	PFN1
0.000120472	CDK1
0.000125775	PRELID2
0.000133047	ATP1B3
0.000156616	PSMC3
0.000158948	HIST1H1D
0.000167691	SNRPE
0.000176159	NCAPH
0.000177705	PQBP1
0.000222818	COX7B
0.000227677	HIST1H3B
0.000238775	TMEM109
0.000251556	CENPF
0.000277961	MGST3
0.000284463	HIST1H2AK
0.000284984	AURKA
0.000313416	JUND
0.000317425	DHFR
0.000326234	ARHGDIB
0.000346115	CDKN2C
0.00034762	DBI
0.000359749	FBXL12
0.000359842	ABHD17A
0.00036867	SAC3D1
0.000370079	HIST1H2BB
0.000385423	DYRK2
0.000386267	HIKESHI
0.000404493	METRN
0.000420344	LSM5
0.000439114	ALDH3B1
0.000443667	PLPP1
0.000449123	ARPC5
0.000458344	ARPC3
0.000495258	CALM3
0.000547401	TFB1M
0.000549234	GPRIN3
0.000551671	TMEM138
0.000551935	CDCA4
0.000568044	TCRG.C1
0.000570272	FAM167A
0.000577249	PRELID1
0.000591616	SDHAF2
0.000666719	NEDD9
0.000792061	RELL1
0.000816898	IRF4
0.000853825	RANBP1
0.000867701	DNAJC9
0.000878647	TACC3
0.000890947	TOMM22
0.000901035	ETFA
0.000982623	PIK3AP1
0.000993925	KRAS
0.00100029	CAPZA1
0.00100054	CD24A
0.00103957	BUB3
0.0010544	BCAS2
0.00112126	SET
0.00112133	PPWD1
0.00117054	GNB2
0.0011852	ABCF2
0.00120857	CENPQ
0.00121435	SRSF3
0.00129885	ZFP365
0.00136074	TIMM17B
0.00139094	PSME2
0.00142121	SLAMF7
0.00143561	SLIRP
0.00145974	COMMD1
0.00146475	BUB1B
0.00157207	USP1
0.00165999	GALE
0.00169037	ZFP827
0.00171229	PSMD13
0.00181976	MIF
0.00182225	CKAP2L
0.00183041	NAA38
0.00185316	HDAC2
0.00188043	CARNMT1
0.00192181	CARHSP1
0.00193061	SPC24
0.00194998	SIPA1
0.00198039	CDK4
0.00199837	PPP6C
0.00201134	BST1
0.00212306	ARNTL
0.00214706	SLCO3A1
0.00216571	SERF2
0.00223321	CDC20
0.00225034	HIST1H2AP
0.00231855	TDP2
0.0023948	SNRNP40
0.00243133	PPP1CC
0.002432	CNN3
0.0024383	REEP3
0.0024612	PRPS1
0.00249277	DDX39
0.00250035	CRIP2
0.00254938	TPD52
0.00266802	ARL6IP1
0.00275175	NASP
0.00282514	VDAC3
0.00283732	L3MBTL2
0.0029439	FGF13
0.00297153	MED30
0.00300467	GSTK1
0.00306585	CIAPIN1
0.00307785	VPS72
0.00312029	HMGCL
0.0032547	RFC4
0.00338558	RAD21
0.00367487	ELOVL6
0.00370527	CLSPN
0.00371001	SRGN
0.00375581	BCL2L1
0.00379277	CTDSPL
0.00382415	UBL4A
0.00389856	DAZAP1
0.00397534	NXT1
0.00397573	ASF1A
0.00401164	CPT1C
0.00401164	CRISP1
0.00401164	CYSTM1
0.00401164	DAO
0.00401164	ORM1
0.00401164	SARDH
0.00405056	YIPF5
0.00406293	ADAM6B
0.00406293	CALM4
0.00406293	FFAR1
0.00406293	GCNT4
0.00406293	IGHV8.4
0.00406293	IGHV8.8
0.00406293	IGKV8.30
0.00406293	OLFR1238
0.00406293	PCDH9
0.00406293	SEZ6L
0.00406293	TEX26
0.00406293	ZBTB9
0.00406293	ZFP454
0.00411876	ITGB3BP
0.00422535	RBBP8
0.00422722	RNASEH2A
0.00427347	KPNA2
0.00438738	ATP5J
0.00442818	ATP5F1
0.00455721	CLGN
0.00459933	CHTOP
0.0046856	METTL2
0.00494634	TRMT12
0.00494979	GRHPR
0.00497331	PPIH
0.00501839	GPN1
0.0050688	CMC2
0.00528311	UBE2L6
0.00533838	TRP53I11
0.00537445	CHEK1
0.00564033	NDE1
0.00577598	POLD2
0.00598991	DDX39B
0.00610584	MAP4K2
0.00625724	AZIN1
0.00665802	HIST1H3C
0.00666034	LSM12
0.00709153	DNAJC8
0.0071395	ATP5G2
0.0072862	CRIPT
0.00749315	HIST1H1C
0.00821125	AK2
0.00824681	ADA
0.00826826	TIPIN
0.00836862	CENPW
0.00845233	ARPP19
0.00848569	PSMD14
0.00900094	HIST2H2AB
0.00908126	ATP5O
0.00914561	IL16
0.00936815	IWS1
0.00939378	U2SURP
0.00940418	CDC25B
0.00961139	TMTC4
0.00969211	LBH
0.00981936	LIG4
0.0102053	RAMP1
0.0102412	PTEN
0.0102882	JUNB
0.010328	PUF60
0.010408	UQCRQ
0.0104183	LSM8
0.0104932	COX7A2
0.0105474	HIST1H2AL
0.0105929	SAE1
0.010622	ZC3H15
0.0109427	AWAT2
0.0109427	STUM
0.0111183	XRCC6
0.0111381	COPS6
0.011146	ART5
0.0111886	SKA2
0.011544	MIIP
0.0116891	VEGFA
0.011971	CEP55
0.0123748	ATG5
0.012419	RAD51AP1
0.0124547	KDM8
0.0126537	TRIB2
0.0126642	PRC1
0.0128211	EIF2S2
0.0130273	IFITM3
0.0130737	HIST1H2BG
0.0133629	PIN1
0.013438	SEC63
0.0135724	DRC7
0.013919	DYNLL1
0.0139595	FH1
0.0141982	HINT1
0.0143115	EGR1
0.0144038	ARHGAP11A
0.0148783	UHRF1
0.0151322	ATP5H
0.0153118	RAB8A
0.0159697	UBE2L3
0.0163074	HMGN3
0.0164138	PSMB3
0.0166856	PTPRCAP
0.0174587	TRAF4
0.0178876	GID8
0.0182327	CACYBP
0.0182865	CSNK2B
0.0188705	SDHB
0.0188705	PRKCE
0.0195522	PDPK1
0.0206941	FAM50A
0.02075	SGOL1
0.0210521	TCEA1
0.0213245	SRP19
0.0217386	PBDC1
0.022235	SMARCB1
0.0226636	ANGPT1
0.0229699	DAPP1
0.0232348	TCP1
0.0233578	DNAJC7
0.024529	ATP5J2
0.0247606	DCUN1D5
0.0248612	EGLN1
0.025121	XIST
0.0252974	SEC13
0.025722	SEPHS1
0.0266566	ARPC4
0.0275805	GTF3A
0.0276021	KBTBD6
0.0280967	BCAT1
0.0281734	SNRPB
0.0283195	ZCCHC10
0.0285658	KIF2C
0.0293897	KIF11
0.0301258	SH3BGRL3
0.0302798	RPA1
0.0302881	METTL4
0.0315498	TXNDC16
0.0317356	ECT2
0.0319975	CYCS
0.0333135	COPB2
0.0343671	SMNDC1
0.0344662	APEX1
0.0347164	HIST1H2BR
0.0350849	H3F3B
0.0352712	THRB
0.0358341	GET4
0.0361608	UBALD2
0.037205	RP9
0.0380044	TBL3
0.0382061	HIRIP3
0.0392692	SNF8
0.0397199	WDR83OS
0.0398695	HMGB3
0.0408696	ADK
0.0414663	HIST1H2BP
0.042343	SNRPG
0.0424347	RFC3
0.0426844	PRKCB
0.0438455	KIF2A
0.0455359	RWDD1
0.0461919	MED21
0.0473851	CYFIP2
0.0477646	WHSC1
0.0487792	ACY1
0.0488981	RAD9A
