# Supplementary material for: WNK1 mediates M-CSF-induced macropinocytosis to enforce macrophage lineage fidelity
Source: Nat Commun. 2025 May 28;16:4945. doi: 10.1038/s41467-025-59901-0 (PMC12120055; doi:10.1038/s41467-025-59901-0)
Supplement: Supplementary file 7 — Source Data [file 41467_2025_59901_MOESM7_ESM.xlsx]

## Sheet: Fig 1
Fig. 1a				Fig. 1c
Week	Cre- Death	Cre+ Death		Cells/mg	Lung			Liver			Spleen			Kidney
0					Cre-	Cre+		Cre-	Cre+		Cre-	Cre+		Cre-	Cre+
1					6291.8	33.08		12951	104		20496.4	1044.09		983.72	269.56
2					7100.97	406.14		33029	4483		2621.38	410.36		473.58	162.2
3		1			7338.24	2089.63		26102	5011		18762	581.33		583.88	250.52
3		1			6223.19	260.6		767.4	1441.24		23731.9	2246.66		479.68	458.44
3		1			15146.5	411.06		6677.82	1646.96		2044.58	851.14		648.82	116.1
3		1			20139.3	1469.38		11520.3	2023.7		20572.8	1432.69		889.9	48.78
3		1
3		1		Fig. 1d
3		1		Cells/mg	Lung			Liver			Spleen			Kidney
3		1			Cre-	Cre+		Cre-	Cre+		Cre-	Cre+		Cre-	Cre+
3		1			146.37	1223.56		20.32	83.55		4906.66	8897.64		208.29	443.06
3		1			104.05	821.93		24.64	206.92		5000.93	7193.11		126.47	663.97
3		1			91.32	547.07		49.75	243.17		5872.62	11472.8		157.91	853.9
3		1			244.8	1298.52		235.08	542.7		6092.15	7411.8		265.73	651.46
3		1			154.92	1009.67		109.03	762.44		5063.49	5123.09		212.97	277.08
3		1			260.6	615.38		108.6	382.16		6663.62	9049.48		177.94	546.21
3		1
3		1		Fig. 1e
4	0	1		Cells/Embryo	Yolk Sac			Head			Trunk
4	0	1			Cre-	Cre+		Cre-	Cre+		Cre-	Cre+
4	0	1			468	425		267	253		306	297
4	0	1			844	286		352	512		393	357
4	0	1			721	476		332	387		411	267
4	0	1			682	212		170	859		536	363
4	0	1			625	51		594	159		293	160
4	0	1			243	578		176	492		180	164
4	0	1			114	853		128	647		308	141
4	0	1			334	427		360	735		430	96
4	0	1			165			168			274
4	0	1			490			634			540
4	0	1			584			953			348
4	0	1			222			876			413
4	0	1			212			381			306
4	0	1			696			759			408
4	0	1			1295			999			345
4	0	1			793			997			191
4	0	1			1261			1105			259
4	0	1			1072			1145			403
4	0	1
4	0	1		Fig. 1f
4	0	1		Cells/Embryo	Yolk Sac			Head			Trunk
4	0	1			Cre-	Cre+		Cre-	Cre+		Cre-	Cre+
4	0	1			315	241		28	63		30	386
4	0	1			216	674		23	384		40	149
4	0	1			164	1037		40	696		101	149
4	0	1			445	507		194	637		296	172
4	0	1			248	1383		126	705		41	119
4	0	1			112	875		51	596		100	414
4	0	1			114	710		136	134		128	92
4	0	1			226	950		144	150		41	126
4	0				136			21			15
4	0				580			505			164
4	0				507			110			160
4	0				102			299			23
4	0				456			475			70
4	0				493			246			64
4	0				349			48			75
4	0				482			77			97
4	0				320			68			47
4	0				371			110			56
4	0
4	0
4	0
4	0
4	0
4	0
4	0
4	0
4	0
4	0
4	0
4	0
4	0
4	0
4	0
4	0
4	0
4	0
4	0
4	0
4	0
4	0
4	0
4	0
4	0
4	0
4	0
4	0
4	0
4	0
4	0
4	0
4	0
4	0
4	0
4	0
4	0

## Sheet: Fig 2
Fig. 2a
%Myeloid (CD11b+)	Macrophage				Neutrophils				Monocytes
	Vehicle	WNK463	Cre+		Vehicle	WNK463	Cre+		Vehicle	WNK463	Cre+
	82.1	34.3	4.87		1.88	49.4	54.6		12.2	27.9	36
	69.8	40.1	22.4		0.27	36.6	65.4		10.6	28	12.3
	79.5	24.1	1.21		2.25	18.4	60.1		4.11	41.9	0.8
	86.1	23.7	12.3		1.91	35.6	21.2		15.7	13.2	32.6
	86.3	25.5	12.2		0.97	42.7	54.9		12.6	12.3	35.2
	79.6	30.8	17.2		0.82	52.9	18.3		11.3	2.86	31
	82.4	29.6	17		0.00931	50.3	71.4		18.7	26.6	43
	86	34.8	14.5		1.84	42.7	5.48		17.1	29.3	47.8
Fig. 2b
%Myeloid (CD11b+)	Macrophage				Neutrophils				Monocytes
	Vehicle	WNK463	Cre+		Vehicle	WNK463	Cre+		Vehicle	WNK463	Cre+
	77	56	50		0.12	1.04	3.95		1.47	28.17	14.2
	79	59	42		0.34	1.03	3.01		2.21	37.03	11.23
	85	23	48		0.53	1.78	4.13		0.84	28.63	11.54
	86	5	39.9		0.75	1.37	3.69		0.59	36.57	14.6
Fig. 2c
%Myeloid (CD11b+)	Macrophage			Neutrophils			Monocytes
	Vehicle	WNK463		Vehicle	WNK463		Vehicle	WNK463
	47.6	0.2		7	73.4		0.78	0.89
	45.4	0.15		11.1	77.4		0.76	0.83
	40.1	8.51		14.9	71.3		0.86	0.89
Fig. 2e
BM Chimera	Macrophage (F4/80+)			Neutrophils			Ly6C+ Monocytes			CX3CR1+ Monocytes
	Cre-	Cre+		Cre-	Cre+		Cre-	Cre+		Cre-	Cre+
Lung	13.2	0.53		22.4	75.8		17.6	6.21		43.3	6.48
	26.7	0.32		64.2	68.7		4.87	6.54		24.2	7.94
	23.6	0.14		23.2	57.6		10.7	8.63		34.1	11.3
	7.45	3.03		13.5	47.2		24.5	2.31		25.6	5.36
	15			39.8			18.9			6.97
	8.72			22.4			21.7			27.7
Avgs for Pie Charts:	15.7783	1.005		30.9167	62.325		16.3783	5.9225		26.9783	7.77
Liver	16	4.24		21	58.7		18.2	18.6		15.9	8.83
	21.2	4.62		29.4	47.6		13.5	19.6		7.44	10.5
	16.1	4.99		23.1	39.6		28.2	20		20.2	13.2
	32.3	7.51		24.5	28.4		14.6	23.3		23	15.6
	36.3			36.9			7.74			18.9
	27.9			22.4			11.6			21.2
Avgs for Pie Charts:	24.9667	5.34		26.2167	43.575		15.64	20.375		17.7733	12.0325
Spleen	1.74	4.99		16.7	40.1		57.3	5.77		13.5	11.7
	21	10.2		18.2	82.3		30	11		6.25	1.62
	3.69	9.07		6.25	65.9		29.8	10.1		12.5	1.4
	65.3	25		22.5	63.7		53	22.5		5.09	2.56
	79.6			26.6			40.9			0.4
	65.1			36.8			50			8
Avgs for Pie Charts:	39.405	12.315		21.175	63		43.5	12.3425		7.62333	4.32
BM	40.1	5.97		63.2	92.3		11.1	13.3		7.76	3.86
	15.7	7.85		81.1	72.7		5.31	10.9		4.9	2.52
	30.5	5.77		69.8	79.4		7.58	10.8		4.9	3.89
	12.6	7.62		10.5	75.7		28.8	6.84		12.6	0.67
	8.38			46.1			18.4			3.66
	14.2			11.8			39.6			6.54
Avgs for Pie Charts:	20.2467	6.8025		47.0833	80.025		18.465	10.46		6.72667	2.735
Blood	6.88	0.48		64.7	70.8		19.4	11.1		2.24	0.34
	6.22	2.31		75.6	88.3		10.1	0.86		0.54	0.94
	14.7	5.29		44.8	88.6		19.6	2.33		1.71	2
	9.7	0.48		47.3	50.3		50.5	7.62		22.8	0.52
	10.3			64.9			53.4			11
	5.62			57.1			76.4			17.7
Avgs for Pie Charts:	8.90333	2.14		59.0667	74.5		38.2333	5.4775		9.33167	0.95
Fig. 2g
%Myeloid (CD11B+)	Macrophage			Neutrophils			Monocytes
	Vehicle	WNK463		Vehicle	WNK463		Vehicle	WNK463
	82.03	15.45		3.12	12.35		15.43	29.35
	86.63	53.67		1.01	18.71		11.65	22.53
	79.6	66.53		2.05	12.46		23.08	26.73
	52.72	10.73		1.4	29.55		10.13	34.42
	75.3	21.43		2.78	24.1		14.9	58.67
Fig. 2h
%Myeloid (CD11B+)	Macrophage			Neutrophils			Monocytes
	Vehicle	WNK463		Vehicle	WNK463		Vehicle	WNK463
	78.38	40.83		0.41	4.91		20.25	59.07
	78.37	57.93		0.13	7.64		21.15	41.9
	68.75	14.77		3.05	4.99		26.8	81.32
	45.45	21.3		0.4	5.68		50.88	75.72
	89.22	40.72		0.07	1.48		10.72	59
	84.7	40.62		2.27	6.4		14.7	56.35
	81.55	51.48		0.15	2.11		18.37	48.37
	85.43	57.5		0.18	4.48		14.48	42

## Sheet: Fig 3
Fig. 3b
70kDa Dextran (MFI)	Vehicle	WNK463		M-CSF	EIPA
	3156.81	1277.21		14119.9	3498.87
	3267.2	1377.37		6983.47	2484.61
	1838.7	2070.64		5252.59	2121.48
	929.7	1747.89		7878.53	2447.55
	1101.56	970.47		9050.56	2897.46
	4404.9	1800.59		13939.1	2243.24
	3903.26	2149.43		10085.7	5600.13
	3606	1730.69		10428.6	5113.34
	4973.86	1047.16		11364.9	3324.49
	3657.6	1136.09		10739	3250.54
Fig. 3c
70kDa Dextran (MFI)	Cre-	Cre+
	9890	8252
	11672	7787
	35840	6138
	32604	5559
	10090	6023
	8492	4826
	20775	4536
	10614	5116
	28324	1434
	10750	6912
	17440	1305
	16632	1461
	17488	60
	10620	896
	17547	6910
Fig. 3e
BM Chimera	Macrophage (F4/80+)			Neutrophils			Ly6C+ Monocytes			CX3CR1+ Monocytes
	Cre-	Cre+		Cre-	Cre+		Cre-	Cre+		Cre-	Cre+
Lung	13.2	0.53		22.4	75.8		17.6	6.21		43.3	6.48
	26.7	0.32		64.2	68.7		4.87	6.54		24.2	7.94
	23.6	0.14		23.2	57.6		10.7	8.63		34.1	11.3
	7.45	3.03		13.5	47.2		24.5	2.31		25.6	5.36
	15			39.8			18.9			6.97
	8.72			22.4			21.7			27.7
Avgs for Pie Charts:	15.7783	1.005		30.9167	62.325		16.3783	5.9225		26.9783	7.77
Liver	16	4.24		21	58.7		18.2	18.6		15.9	8.83
	21.2	4.62		29.4	47.6		13.5	19.6		7.44	10.5
	16.1	4.99		23.1	39.6		28.2	20		20.2	13.2
	32.3	7.51		24.5	28.4		14.6	23.3		23	15.6
	36.3			36.9			7.74			18.9
	27.9			22.4			11.6			21.2
Avgs for Pie Charts:	24.9667	5.34		26.2167	43.575		15.64	20.375		17.7733	12.0325
Spleen	1.74	4.99		16.7	40.1		57.3	5.77		13.5	11.7
	21	10.2		18.2	82.3		30	11		6.25	1.62
	3.69	9.07		6.25	65.9		29.8	10.1		12.5	1.4
	65.3	25		22.5	63.7		53	22.5		5.09	2.56
	79.6			26.6			40.9			0.4
	65.1			36.8			50			8
Avgs for Pie Charts:	39.405	12.315		21.175	63		43.5	12.3425		7.62333	4.32
BM	40.1	5.97		63.2	92.3		11.1	13.3		7.76	3.86
	15.7	7.85		81.1	72.7		5.31	10.9		4.9	2.52
	30.5	5.77		69.8	79.4		7.58	10.8		4.9	3.89
	12.6	7.62		10.5	75.7		28.8	6.84		12.6	0.67
	8.38			46.1			18.4			3.66
	14.2			11.8			39.6			6.54
Avgs for Pie Charts:	20.2467	6.8025		47.0833	80.025		18.465	10.46		6.72667	2.735
Blood	6.88	0.48		64.7	70.8		19.4	11.1		2.24	0.34
	6.22	2.31		75.6	88.3		10.1	0.86		0.54	0.94
	14.7	5.29		44.8	88.6		19.6	2.33		1.71	2
	9.7	0.48		47.3	50.3		50.5	7.62		22.8	0.52
	10.3			64.9			53.4			11
	5.62			57.1			76.4			17.7
Avgs for Pie Charts:	8.90333	2.14		59.0667	74.5		38.2333	5.4775		9.33167	0.95
Fig. 3f
WNK1 MFI/µm^2	CSF1R Low	CSF1R High
	0.112	0.406
	0.478	0.573
	0.36	0.368
	0.096	1.309
	0.065	0.864
	0.243	0.617
	0.214	2.012
	0.075	0.962
	0.132	1.097
	0.046	2.684
	0.037	2.004
	0.023	2.468
Fig. 3g
70kDa Dextran (MFI)	CSF1R Low	CSF1R High
	0.743	1.042
	0.849	3.406
	0.288	1.184
	0.266	1.4
	0.436	1.935
	1.204	0.931
	0.636	0.64
	0.44	0.55
	0.415	0.58
	0.078	0.868
	0.069	0.722
	0.106	1.101

## Sheet: Fig 4
Fig. 4a
Macrophage						Neutrophils
%Myeloid (CD11b+)			Counts/Well			%Myeloid (CD11b+)			Counts/Well
M-CSF	M-CSF+EIPA		M-CSF	M-CSF+EIPA		M-CSF	M-CSF+EIPA		M-CSF	M-CSF+EIPA
77.6	46.9		8512	5011		14.4	19.8		793	2208
80.8	75.3		7474	3388		8.96	18.2		501	2837
79.9	78.4		9047	5607		8.73	17.7		511	3170
76.6	41.4		12814	5077		8.78	22.9		338	2455
81.6	60		6816	4395		6.71	22.1		528	2608
81.2	71.1		10177	5512		6.45	21.4		982	4670
Fig. 4b
Macrophage						Neutrophils
%Myeloid (CD11b+)			Counts/Well			%Myeloid (CD11b+)			Counts/Well
M-CSF	M-CSF+EIPA		M-CSF	M-CSF+EIPA		M-CSF	M-CSF+EIPA		M-CSF	M-CSF+EIPA
33.8	0.18		7917	103		10.1	53.9		312	20820
28.8	10.2		5317	1648		11.3	53.5		321	10010
31	6.23		6951	2098		9.4	55.4		397	27456
Fig. 4c
%Myeloid (CD11B+)	Macrophage						Neutrophils
	M-CSF		M-CSF+EIPA				M-CSF		M-CSF+EIPA
	D0	D4	1 µM	10 µM	50 µM		D0	D4	1 µM	10 µM	50 µM
	5.36	44.2	50.7	32.8	14.3		12.4	10.7	13.2	18.7	18.6
	5.21	47.5	50.5	31.9	13.9		14.8	9.04	13.9	22.2	17.7
	5.67	48.7	45.7	31.2	12.5		10.5	8.58	16.8	18.1	18.1
	5.05	44	55.5	37.3	20.3		14.9	7.98	5.85	9.89	22.6
	6.17	51.5	49.7	46.2	17.8		14.5	9.38	8.25	13.9	25.2
	5.36	51.8	51.4	46.9	17.4		12	9.7	7.71	13.6	24.8
Fig. 4d
%Myeloid (CD11B+)					Cell Counts/Well
Vehicle		M-CSF			Vehicle		M-CSF
Untransfected	Transfected	Untransfected	Transfected		Untransfected	Transfected	Untransfected	Transfected
19.7	14.5	24.3	31.1		18773	23196	61317	66176
14.3	15.8	23.8	31.6		18245	22420	61137	63923
18.8	17.3	22.2	29.7		15466	42973	59214	73289
13.8	21.5	20.5	25		18306	34467	51331	83881
Fig. 4e
%Myeloid (CD11B+)	Macrophage				Neutrophils
	M-CSF	M-CSF+WNK463	M-CSF+WNK463+PMA		M-CSF	M-CSF+WNK463	M-CSF+WNK463+PMA
	68.7	26.5	26.2		8.59	36.3	33.7
	65	25.4	26.9		9.54	33.6	37.1
	66.3	22.5	24.4		8.86	34.2	37
	74.6	34.8	31.5		5.86	28.3	34.2

## Sheet: Fig 5
Fig. 5a
pWNK1 (FC to Vehicle)	M-CSF	M-CSF+WNK463	M-CSF+LY294002	M-CSF+Apilimod	M-CSF+EIPA						Fig. 5f
	2.298	1.057	1.157	1.055	1.468						IRF8 (FC to Vehicle)	Vehicle	M-CSF	+WNK463	+EIPA		IRF8 Expression (Relative to Loading Control)	Cre-	Cre+
	2.265	1.25	1.395	1.141	1.095							0.576749	4.67948	2.11795	1.89987			1.6054	1.0028
	4.108	1.751	1.242	1.464	1.152							1.54851	3.1243	1.72184	2.40324			1.8758	1.3006
												0.874745	3.52637	1.80181	0.893			1.9131	1.2858
											Fig. 5g
											IRF8 MFI (AU)
											Vehicle		M-CSF
											Untransfected	Transfected	Untransfected	Transfected
											664	605	809	1377
											538	513	758	1444
											656	579	861	1465
											675	720	711	1799
											Fig. 5h
											IRF8 Expression (Relative to Vinculin)	Vehicle	M-CSF
												0.0451	0.3201
												0.0967	0.1954
												0.4419	0.6045
												0.4996	0.6501
Fig. 5b
pWNK1 (FC to Vehicle)	M-CSF	M-CSF+WNK463
		1 µM	10 µM	50 µM
	1.40548	0.867845	0.629438	0.5702
	1.18407	0.779076	0.229166	0.391463
	0.923186	0.635886	0.43907	0.353162
	1.18405	0.62358	0.413058	0.598086
Fig. 5c
CSF1R Internalization (%)	Cre-	Cre+
	26.4	33.6
	63.1	38.3
	52.2	32.1
	40	26.4
	74.3	41.8
	75.5	48.8
	46.6	19.2
	58.5	58.4
	59.8	45.5
	61.2	52.8
	65.7	0
	67.8	5.4
	66.2	42
	82.6	0.9
	70.3	82.4
Fig. 5e
WNK1 Internalization (%)	M-CSF	M-CSF+EIPA
	41.8	15.7
	16.3	13.5
	32.7	18.7
	47.9	2.2
	51	1.1
	43.8	2.7

## Sheet: Supp 1
Supp. 1a				Supp. 1b				Supp 1c.
WT	Het	KO		WT	Het	KO		Body Weights
2	1	0		66.7	33.3	0		Cre-	Cre+
4	4	0		50	50	0		18.111	7.911
1	3	0		25	75	0		18.959	9.679
3	2	0		60	40	0		20.526	4.651
3	2	0		60	40	0		21.8	10.1
3	1	1		60	20	20		20.1	6.7
2	3	3		25	37.5	37.5		19.7	8.8
4	1	0		80	20	0
2	0	2		50	0	50		Supp. 1e
5	3	2		50	30	20		Brain			Liver			Lung			Kidney			Spleen			Heart
4	2	1		57.1	28.6	14.3		Cre-	Cre+		Cre-	Cre+		Cre-	Cre+		Cre-	Cre+		Cre-	Cre+		Cre-	Cre+
2	3	1		33.3	50	16.7		441	322		1186	558		297	248		261	138		105	10.7		98	52
5	3	1		55.6	33.3	11.1		382	355		1708	670		226	207		143	86.5		55.2	16.4		72	66
4	5	2		36.4	45.5	18.2		425	326		1377	245		257	185		334	91		71.1	15.1		132	44
6	5	1		50	41.7	8.3		446	343		1043	489		254	137		313.32	258.73		58	7		53	25
6	7	0		46.2	53.8	0		447	337		658	234		330	162		627.8	87.18		84	48		66.4	33
3	5	0		37.5	62.5	0		459	348		709	354		366	238		213.39	135.61		69	40		84	15
3	3	1		42.9	42.9	14.3
1	5	1		14.3	71.4	14.3		Supp. 1g
0	5	2		0	71.4	28.6		Serum Albumin			Alkaline Phosphatase			Alanine Transaminase			Aspartate Aminotransferase
3	3	1		42.9	42.9	14.3		Cre-	Cre+		Cre-	Cre+		Cre-	Cre+		Cre-	Cre+
2	4	2		25	50	25		2.76	3.02		380.3	225.5		43.5	17.9		129.2	109.6
2	4	0		33.3	66.7	0		2.81	2.58		258.6	226.5		699.9	35.3		767.9	71.1
1	5	3		11.1	55.6	33.3		2.27	2.59		309.6	260.2		24.4	65.5		311.7	37.4
0	7	1		0	87.5	12.5
0	4	1		0	80	20		Supp. 1h
3	3	1		42.9	42.9	14.3		RBCs			Platelets			WBCs			Neutrophils			Lymphocytes			Monocytes			Eosinophils			Basophils
								Cre-	Cre+		Cre-	Cre+		Cre-	Cre+		Cre-	Cre+		Cre-	Cre+		Cre-	Cre+		Cre-	Cre+		Cre-	Cre+
								7.93	8		718	560		7.64	5.75		1.01	3.35		5.97	1.71		0.53	0.5		0.12	0.19		0.01	0
								7.99	9.4		320	438		3.57	6.43		1.04	2.76		8.56	2.99		0.34	0.8		0.13	0.07		0	0
								8.69	8.08		595	610		10.07	8.77		0.84	3.02		8.76	2.25		0.09	0.3		0.12	0.14		0.01	0

## Sheet: Supp 2
Supp. 2c
M0 Distribution
Microglia			Cardiac			BMM
Cre-	Cre+		Cre-	Cre+		Cre-	Cre+
98.6	97.4		50.1	44.7		44.2	25.4
97.3	99.2		60.7	23		52.5	31.4
97.4	99.3		55.1	47.4		49.4	21.1
98	99.4		56.4	43		69.9	25.4
98.7	99.1		74.3			57.3	26.1
98.8	99.3					59.7	24.2
Supp. 2e
Neutrophil Frequency
Lung			Liver			Spleen			Kidney
Cre-	Cre+		Cre-	Cre+		Cre-	Cre+		Cre-	Cre+
58.6	15.3		4.3	28.7		9.63	43.3		13.5	41.6
54.6	27.6		4.84	21.7		40.3	47.7		16.2	57.9
54.1	35.3		14.9	32.4		11.5	45.2		16.8	34.8
68.1	11.9		34.1	53.5		12.4	15.5		23.1	27.8
36.8	17.7		26.2	58.2		8.33	43.2		29.9	84.8
32.8	8.23		23.1	46		6.98	40.6		48.5	92.5
Supp. 2f
Monocyte Quantification
Cells/Mg	Lung			Liver			Spleen			Kidney
	Cre-	Cre+		Cre-	Cre+		Cre-	Cre+		Cre-	Cre+
	68.39	32.89		38.74	10.53		412.6	1132.8		190.77	110.41
	42.55	92.72		100.37	15.08		38.98	1617.32		67.27	88.21
	34.08	121.97		27.37	13.63		533.94	2742.19		62.69	362.42
	9.95	6.15		6.16	39.87		1036.27	824.27		209.07	513.13
	21.06	28.75		10.6	30		75.63	932.45		71.81	175.97
	16.57	55.95		19.44	15.26		1115.94	1593.95		577.76	195.11
Freq.	Lung			Liver			Spleen			Kidney
	Cre-	Cre+		Cre-	Cre+		Cre-	Cre+		Cre-	Cre+
	28	83.2		12.2	5.13		7.28	23.6		12.4	10.2
	28.4	59.1		9.88	9.29		3.96	13.6		8.58	7.69
	30.6	37.8		38.4	17.2		4.88	10.9		6.67	14.8
	21	78.1		19.8	18.7		21.7	15.3		18.2	21.9
	29.8	68.2		10.3	5.48		12.6	8.7		10.1	5.39
	41.6	82		9.95	5.12		13.5	11.7		15.7	3.3
Supp. 2h
Myeloid Cell Frequency
Neutrophils	Brain			Blood			Heart			Bone Marrow
	Cre-	Cre+		Cre-	Cre+		Cre-	Cre+		Cre-	Cre+
	6.54	6.24		31.5	68.4		33.7	46.3		76.5	69.9
	5.49	1.38		24.7	64.5		16.9	43.1		77.3	64.6
	5.5	1.58		6.61	55.1		32	53.9		72.5	62.8
	3.36	2.69		44.5	62.3		38.1	39.4		65.9	48.1
	2.22	7.31		42.2			45.1			60.9
	1.85	8.2
Monocytes	Brain			Blood			Heart			Bone Marrow
	Cre-	Cre+		Cre-	Cre+		Cre-	Cre+		Cre-	Cre+
	2.05	3.81		3.8	0.18		9.7	13.8		10.6	10.8
	2.14	1.66		2.65	3.99		9.66	14		10.4	10.2
	2.11	1.94		1.51	3.46		12.8	13.4		12	6.29
	1.01	4.01		4.97	0.52		26.2	27.7		9.59	4.01
	1.61	2.77		3.29			16.1			10.2
	0.97	2.35
Supp. 2j
CX3CR1 Monocyte Quantification
Cells/Mg	Brain			Lung			Liver			Spleen			Bone Marrow
	Cre-	Cre+		Cre-	Cre+		Cre-	Cre+		Cre-	Cre+		Cre-	Cre+
	53.94	147.62		96.68	28.75		71.5	14.8		2988.11	72.47		48117.2	109740
	31.31	92.42		86.89	121.65		80.62	8.06		76.33	44.86		30256.2	27717.4
	39.06	74.48		64.42	181.83		17.5	11.12		4123.57	68.71		46658.4	46336.1
	9.94	39.81		169.12	31.42		15.02	33.06		3457.19	108.26		947.29	1923.61
	25.28	162.41		76.76	79.89		51.3	42.41		73.06	85.66		1485.44	1061.64
	21.61	76.43		98.5	16.7		59.15	40.43		4575.13	111.18		1780.54	1351.55
Freq.	Brain			Lung			Liver			Spleen			Bone Marrow
	Cre-	Cre+		Cre-	Cre+		Cre-	Cre+		Cre-	Cre+		Cre-	Cre+
	4.46	6.38		38.8	4.1		35	17.7		58	21.7		11	9.39
	2.88	10.2		51	23.9		46.8	18.8		5.83	5.21		17.1	2.26
	2.96	14.4		51.4	27.6		41.6	32.6		53.9	5.03		14.5	3.47
	14.6	10.1		9.91	5.4		18	20.7		33	12.4		0.7	0.59
	5.05	6.53		31.5	8.59		32.9	20.2		36.5	15.9		2.76	1.5
	3.07	8.13		29.1	8.02		39	22.2		37.1	16.7		2.08	0.99

## Sheet: Supp 4
Supp. 4b
Neutrophil Oxidative Burst
DHR-123+			DHR-123 MFI
Cre-	Cre+		Cre-	Cre+
87.1	94		6970	9716
72.8	89.7		5140	9265
75.6	89.8		5600	7251

## Sheet: Supp 5
Supp. 5a
Cells/mg	Brain B Cells			Lung B Cells			Liver B Cells			Spleen B Cells			BM B Cells
	Cre-	Cre+		Cre-	Cre+		Cre-	Cre+		Cre-	Cre+		Cre-	Cre+
	15.3	1.97		206.36	4.21		283.61	5.09		46633.2	11834.1		864414	65176.3
	6.45	6.8		193.4	166.74		866.87	70.37		5429.27	7361.34		1.41649e+06	31395.6
	10.25	6.05		122.99	131.91		182.79	48.14		34764.3	14213.9		1.68405e+06	179805
	4.63	0.9		202.05	99.86		181.91	31.45		52393.6	2151.94		136245	30012.9
	16.4	6.27		276.21	52.37		2263.25	68.9		78373.7	12659.7		1.94038e+06	36461.6
	41.96	6.99		216.91	22.82		930.11	279.3		275325	32007.2		2.36017e+06	50786.5
Frequencies	Brain B Cells			Lung B Cells			Liver B Cells			Spleen B Cells			BM B Cells
	Cre-	Cre+		Cre-	Cre+		Cre-	Cre+		Cre-	Cre+		Cre-	Cre+
	13.25	3.59		10.9	0.78		17.1	2.44		92.2	40.3		57.5	11.7
	12.42	5.11		15.7	18.2		22.7	7.3		87.3	51.4		71	9.45
	10.23	5.29		10.7	12.2		15.8	8.86		95.8	61.8		61.8	32
	16.81	5.27		26.7	10.3		14.5	2.92		79.9	16.6		56.8	24.6
	41.85	20.11		22.1	5.53		37.2	6.55		86.9	55.6		93	53
	60.07	29.89		31.3	6.31		47	13.8		82.3	58.6		92.7	63.5
Supp. 5b
Cells/mg	Brain CD4s			Lung CD4s			Liver CD4s			Spleen CD4s			BM CD4s
	Cre-	Cre+		Cre-	Cre+		Cre-	Cre+		Cre-	Cre+		Cre-	Cre+
	93.28	50.54		36.6	57.5		139.02	29.34		13.7	63.8		461485	427580
	38.51	104.84		22.1	37.2		226.83	100.75		9.15	51.3		413620	278472
	83.78	105.57		31.1	33.1		128.29	125.89		11.1	53		789967	352692
	17	13.49		90.5	90.7		417.18	427.44		5.7	26.5		81270.9	77478.5
	18.17	19.16		73.5	79.9		2382.65	384.1		6.89	23.2		99993.4	20595.9
	22.67	14.41		76.8	84.5		606.99	928.35		4.74	23.1		137529	20554.5
Frequencies	Brain CD4s			Lung CD4s			Liver CD4s			Spleen CD4s			BM CD4s
	Cre-	Cre+		Cre-	Cre+		Cre-	Cre+		Cre-	Cre+		Cre-	Cre+
	81	77.8		602.27	303.5		10.2	14.6		169.44	10874.3		75.2	87.6
	65.4	71.6		221.7	265.12		7.82	11.7		56.02	3455.45		77.2	94
	81.4	90.7		308.18	299.72		13.3	26.5		33.56	4508.21		80.1	94.2
	61.4	73.2		437.51	727.26		39.3	41.5		567.18	2704.66		80	84.9
	68.9	67.2		664.33	668.26		62.8	39.3		672.27	2109.27		70.9	65
	68.8	78.7		306.01	268.4		58.4	53.6		2382.91	4811.5		77.8	72.1
Supp. 5c
Cells/mg	Brain CD8s			Lung CD8s			Liver CD8s			Spleen CD8s			BM CD8s
	Cre-	Cre+		Cre-	Cre+		Cre-	Cre+		Cre-	Cre+		Cre-	Cre+
	6.86	2.33		324.18	87.85		339.01	77.89		413.79	4063.3		38540.8	38955.3
	7	21.34		284.69	40.73		873.68	166.74		271.24	1739.57		39599.2	2993.01
	6.18	2.83		219.08	80.95		254.08	136.03		66.36	1549.08		75406.3	2100.64
	5.89	2.66		30.38	45.62		425.95	423.12		4112.96	2093.6		7034.52	7671.97
	4.62	5.75		205.28	75.4		915.64	419.95		4849.44	668.46		6846.25	6527.56
	5.23	1.98		66.42	34.18		213.82	606.69		24604.1	4946.51		4461.03	4272.11
Frequencies	Brain CD8s			Lung CD8s			Liver CD8s			Spleen CD8s			BM CD8s
	Cre-	Cre+		Cre-	Cre+		Cre-	Cre+		Cre-	Cre+		Cre-	Cre+
	5.96	3.59		19.7	16.7		24.9	38.7		33.5	23.8		6.28	7.98
	11.9	14.6		28.4	5.72		30.1	19.3		44.3	25.8		7.39	1.01
	6	2.43		22.1	8.95		26.3	28.7		22	18.2		7.64	0.56
	21.3	14.5		6.28	5.69		40.1	41		41.3	20.5		6.92	8.41
	17.5	20.2		22.7	9.01		24.2	43		49.7	7.36		4.86	20.6
	15.9	10.8		16.7	10.8		20.6	35		48.9	23.7		2.52	15

## Sheet: Supp 6
Supp. 6c										Supp. 6d
M0 Frequencies	Yolk Sac			Head			Trunk			Neutrophil Frequencies	Yolk Sac			Head			Trunk
	Cre-	Cre+		Cre-	Cre+		Cre-	Cre+			Cre-	Cre+		Cre-	Cre+		Cre-	Cre+
	55.2	40.9		28.6	30.9		44.3	16.2			29.5	17.2		14.7	44.1		10.5	43
	27.2	29.3		33.3	47.9		41	26.1			15.1	63		5.57	43		7.61	43.3
	33.7	36.6		33.4	39.9		35.6	18.9			38.4	46.8		9.07	29		11.8	40.5
	37.6	41.3		19.8	58.5		28.3	9.7			37.6	48.2		18.1	50.8		16.4	51.6
	27.8	30.9		35.2	37.7		18.6	20.8			15.6	62.6		19	53.5		28.8	41.2
	31.5	44.7		26.8	32.8		30.3	16.3			39.9	58.5		15.7	25.8		15.5	46.2
	25	64.1		17.4	30.8		31.9	13.3			47.7	65.7		36.8	37.4		23.1	7.85
	30.1	37		28.3	38.1		34.8	12.6			26	51.9		23.7	9.37		26.1	15.1
	25.3			27.5			34.9				40			7.98			9.36
	37.1			51.9			35.8				60.6			44.1			36.8
	37.6			52.7			35.5				23			48.6			19
	43.5			59.9			42.1				41.5			29.6			39.9
	41.9			46.4			37.5				42.2			41			31.8
	62.1			46			36.9				65.1			37.3			26.3
	67.4			34.7			22.9				47.1			8.27			12.5
	56.6			34.6			20.1				59.7			7.22			8.76
	62.3			39.6			23				39			9.45			12.5
	65.6			39.2			29.7				79.7			11.4			10.8
Supp. 6e										Supp. 6f
EMP Frequencies	Yolk Sac			Head			Trunk			Total Cells/Embryo (EMPs)	Yolk Sac			Head			Trunk
	Cre-	Cre+		Cre-	Cre+		Cre-	Cre+			Cre-	Cre+		Cre-	Cre+		Cre-	Cre+
	16.2	18.6		1.29	4.82		4.63	5.05			318	910		122	290		495	680
	8.1	29.1		4.02	2.34		5.45	3.71			456	1708		358	432		513	550
	10.8	24.3		3.59	1.86		4.82	4.12			407	1340		244	329		278	1146
	16.4	21.6		2.41	1.8		3.85	3.87			734	1267		198	448		605	1035
	18.8	36		2.07	1.59		5.54	3.85			817	1955		269	162		709	954
	7.14	15.5		3.9	2.4		3.36	6.41			554	432		246	487		89	1066
	13.3	16.7		3.84	2.42		4.27	6.01			491	318		212	469		135	1237
	6	19.3		4.64	2.96		4.86	7.04			322	301		470	700		305	2103
	5.62			4.54			4.02				407			237			188
	23.6			1.69			4.21				889			294			774
	16.7			1.98			2.37				590			611			121
	11.3			1.84			3.93				244			569			854
	19.8			2.52			4.97				755			561			1121
	21			2.19			4.11				969			529			688
	12.1			2.54			4.4				470			524			1329
	15.2			2.93			4.84				399			977			1355
	17.5			2.46			5.09				409			709			1730
	12.8			3.94			4.23				274			1139			918
Supp. 6g										Supp. 6h
Monocyte Frequencies	Yolk Sac			Head			Trunk			Total Cells/Embryo (Monocytes)	Yolk Sac			Head			Trunk
	Cre-	Cre+		Cre-	Cre+		Cre-	Cre+			Cre-	Cre+		Cre-	Cre+		Cre-	Cre+
	1.87	1.5		7.89	6.36		3.43	6.88			20	21		15	9		8	64
	8.67	4.95		5.33	2.91		2.07	10.9			124	53		22	26		11	63
	5.62	3.7		9.98	7.18		2.8	12.1			24	82		44	1		21	75
	2.28	1.05		2.59	0.08		2.16	13.8			27	11		28	1		25	59
	6.9	3.68		10.1	0.27		4.6	11.3			110	31		67	16		109	33
	7.83	12.3		10.5	17.1		3.76	19.1			22	94		34	80		16	9
	5.02	10.6		11.6	10.9		2.87	25.8			12	115		43	203		19	12
	6.11	20.4		12.3	7.02		4.34	14.1			53	54		75	117		38	6
	10.6			2.66			3.63				36			7			21
	3.86			0.96			6.82				59			11			49
	2.73			4.76			3.15				69			61			94
	1			1.08			6.03				6			69			7
	1.54			2.19			6.44				11			14			29
	1.46			1.34			4.26				18			17			22
	22.8			11.9			14.6				169			158			6
	4.08			3.76			5.67				33			25			19
	8.77			11.3			10.8				72			160			14
	4.53			8.88			3.88				78			150			30

[truncated: 13 more sheets: Supp 7, Supp 8, Supp 9, Supp 10, Supp 11, Supp 12, Supp 13, Supp 14, Supp 15, Supp 16, Supp 17, Supp 18, Supp 19]
